# Supplementary material for: Integrative metabolomics and transcriptomics signatures of clinical tolerance to Plasmodium vivax reveal activation of innate cell immunity and T cell signaling
Source: Redox Biol. 2018 Apr 11;17:158–70. doi: 10.1016/j.redox.2018.04.011 (PMC6007173; doi:10.1016/j.redox.2018.04.011)
Supplement: Supplementary file 1 — Supplementary material [file mmc3.xlsx]

## Sheet: Time course all volunteers
Supplementary Data 1. Putative annotation of differentially abundant metabolite features along the course of P. vivax infection in all volunteers.
MatchCategory	mz	theoretical.mz	KEGGID	Name	Formula	MonoisotopicMass	Adduct	Annotation_level
Unique	114.067	114.066	C00791	Creatinine;1-Methylglycocyamidine	C4H7N3O	113.059	M+H	1
Unique	162.113	162.112	C00318	L-Carnitine;L-gamma-Trimethyl-beta-hydroxybutyrobetaine;Vitamin BT;3-Carboxy-2-hydroxy-N,N,N-trimethyl-1-propanaminium hydroxide, inner salt;Levocarnitine;(R)-Carnitine	C7H15NO3	161.105	M+H	1
Unique	166.087	166.086	C00079	L-Phenylalanine;(S)-alpha-Amino-beta-phenylpropionic acid	C9H11NO2	165.079	M+H	1
Unique	176.066	176.067	C03139	N-Amidino-L-aspartate;N-Amidino-L-aspartic acid;Guanidinosuccinic acid	C5H9N3O4	175.059	M+H	1
Unique	182.082	182.081	C01536	Tyrosine;3-(p-Hydroxyphenyl)alanine;2-Amino-3-(p-hydroxyphenyl)propionic acid	C9H11NO3	181.074	M+H	1
Unique	209.093	209.092	C00328	L-Kynurenine;3-Anthraniloyl-L-alanine	C10H12N2O3	208.085	M+H	1
Multiple	85.0287	85.0284	C06144	3-Butynoate;But-3-ynoate	C4H4O2	84.0211	M+H	3
Multiple	85.0287	85.0284	C02648	4-Hydroxy-2-butynal;4-Hydroxybut-2-ynal	C4H4O2	84.0211	M+H	3
Multiple	85.0287	85.0284	C17601	2(5H)-Furanone;gamma-Crotonolactone;Butenolide	C4H4O2	84.0211	M+H	3
Multiple	85.0287	85.0284	C17602	2(3H)-Furanone;alpha-Crotonolactone	C4H4O2	84.0211	M+H	3
Multiple	85.0651	85.0648	C07330	3-Methyl-2-butenal;3-Methylbut-2-enal;3,3-Dimethyl-acrylaldehyde;Senecialdehyde;Prenal	C5H8O	84.0575	M+H	3
Multiple	85.0651	85.0648	C00557	Cyclopentanone	C5H8O	84.0575	M+H	3
Multiple	85.0651	85.0648	C15604	Prenal	C5H8O	84.0575	M+H	3
Unique	85.1014	85.1012	C11249	Cyclohexane	C6H12	84.0939	M+H	3
Multiple	86.0967	86.0964	C20809	(R)-2-Methylpyrrolidine	C5H11N	85.0891	M+H	3
Multiple	86.0967	86.0964	C01746	Piperidine;Azacyclohexane;Hexahydropyridine	C5H11N	85.0891	M+H	3
Multiple	87.0443	87.0441	C01771	2-Butenoate;2-Butenoic acid;Crotonic acid;3-Methylacrylic acid	C4H6O2	86.0368	M+H	3
Multiple	87.0443	87.0441	C16267	Cyclopropanecarboxylate	C4H6O2	86.0368	M+H	3
Multiple	87.0443	87.0441	C16835	Succinic aldehyde;Succindialdehyde	C4H6O2	86.0368	M+H	3
Multiple	87.0443	87.0441	C01770	gamma-Butyrolactone;1,4-Lactone	C4H6O2	86.0368	M+H	3
Multiple	87.0443	87.0441	C19443	Methyl acrylate	C4H6O2	86.0368	M+H	3
Multiple	87.0443	87.0441	C19309	Vinyl acetate	C4H6O2	86.0368	M+H	3
Multiple	87.0443	87.0441	C00741	Diacetyl;Biacetyl;Dimethylglyoxal;2,3-Butanedione	C4H6O2	86.0368	M+H	3
Multiple	87.0443	87.0441	C02497	2-Butyne-1,4-diol;1,4-Butynediol	C4H6O2	86.0368	M+H	3
Multiple	87.0443	87.0441	C19201	beta-Butyrolactone	C4H6O2	86.0368	M+H	3
Multiple	88.0396	88.0393	C06695	2-Oxazolidinone	C3H5NO2	87.032	M+H	3
Multiple	88.0396	88.0393	C02218	Dehydroalanine;2-Aminoacrylate	C3H5NO2	87.032	M+H	3
Multiple	88.0396	88.0393	C20253	Aminoacrylate;(Z)-3-Aminoacrylate	C3H5NO2	87.032	M+H	3
Unique	93.0702	93.0699	C01455	Toluene;Methylbenzene;Toluol	C7H8	92.0626	M+H	3
Multiple	95.0494	95.0492	C15584	Phenol	C6H6O	94.0419	M+H	3
Multiple	95.0494	95.0492	C01782	Arene oxide	C6H6O	94.0419	M+H	3
Multiple	95.0494	95.0492	C00146	Phenol;Benzenol;Hydroxybenzene;Phenic acid;Phenylic acid	C6H6O	94.0419	M+H	3
Multiple	96.9613	96.9607	C14039	1,1-Dichloroethylene;Vinylidene chloride;1,1-DCE	C2H2Cl2	95.9534	M+H	3
Multiple	96.9613	96.9607	C06791	trans-1,2-Dichloroethene;trans-Acetylene dichloride	C2H2Cl2	95.9534	M+H	3
Multiple	96.9613	96.9607	C06792	cis-1,2-Dichloroethene;cis-Acetylene dichloride	C2H2Cl2	95.9534	M+H	3
Multiple	98.9845	98.9842	C00009	Orthophosphate;Phosphate;Phosphoric acid;Orthophosphoric acid	H3PO4	97.9769	M+H	3
Multiple	98.9845	98.9843	C12554	Potassium acetate	C2H3O2. K	97.977	M+H	3
Multiple	99.0444	99.0441	C20578	Tulipalin A;2-Methylenebutanolactone	C5H6O2	98.0368	M+H	3
Multiple	99.0444	99.0441	C20441	Furfuryl alcohol;2-Furancarbinol;2-Furanmethanol	C5H6O2	98.0368	M+H	3
Multiple	99.0807	99.0805	C08497	(E)-2-Hexenal;trans-2-Hexenal;Leaf aldehyde	C6H10O	98.0732	M+H	3
Multiple	99.0807	99.0805	C16310	3-Hexenal;(3Z)-Hexenal	C6H10O	98.0732	M+H	3
Multiple	99.0807	99.0805	C00414	Cyclohexanone	C6H10O	98.0732	M+H	3
Multiple	100.076	100.076	C18796	(2R)-2-Hydroxy-2-methylbutanenitrile;2-Hydroxy-2-methylbutanenitrile	C5H9NO	99.0684	M+H	3
Multiple	100.076	100.076	C11118	N-Methyl-2-pyrrolidinone;1-Methyl-2-pyrrolidinone;N-Methylpyrrolidone	C5H9NO	99.0684	M+H	3
Unique	100.112	100.112	C00571	Cyclohexylamine;Cyclohexanamine	C6H13N	99.1048	M+H	3
Multiple	101.06	101.06	C08279	Tiglic acid;(E)-2,3-Dimethylacrylic acid	C5H8O2	100.052	M+H	3
Multiple	101.06	101.06	C02240	5-Valerolactone;delta-Valerolactone;gamma-Valerolactone	C5H8O2	100.052	M+H	3
Multiple	101.06	101.06	C12518	Glutaral;1,5-Pentanedial;Glutaraldehyde	C5H8O2	100.052	M+H	3
Multiple	101.06	101.06	C15499	Pentane-2,4-dione;Acetylacetone;2,4-Dioxopentane	C5H8O2	100.052	M+H	3
Multiple	101.06	101.06	C19238	Ethyl acrylate	C5H8O2	100.052	M+H	3
Multiple	101.06	101.06	C14527	Methyl methacrylate;MMA;Methyl 2-methylpropenoate	C5H8O2	100.052	M+H	3
Multiple	101.096	101.096	C02373	4-Methylpentanal;Isocaproaldehyde;Isohexanal	C6H12O	100.089	M+H	3
Multiple	101.096	101.096	C02893	Unsaturated alcohol	C6H12O	100.089	M+H	3
Multiple	101.096	101.096	C19263	Methyl isobutyl ketone	C6H12O	100.089	M+H	3
Multiple	101.096	101.096	C08492	3-Hexenol;Leaf alcohol;3-Hexen-1-ol;(3Z)-3-Hexen-1-ol;cis-3-Hexen-1-ol;(3Z)-Hex-3-en-1-ol	C6H12O	100.089	M+H	3
Multiple	101.096	101.096	C00854	Cyclohexanol;Hexalin;Hexahydrophenol;Cyclohexan-1-ol	C6H12O	100.089	M+H	3
Multiple	102.128	102.128	C08306	Hexylamine;1-Hexanamine	C6H15N	101.12	M+H	3
Multiple	102.128	102.128	C14691	Triethylamine;N,N-Diethylethanamine	C6H15N	101.12	M+H	3
Unique	103.032	103.032	C14398	Ethylenethiourea;2-Mercaptoimidazoline	C3H6N2S	102.025	M+H	3
Multiple	103.076	103.075	C00803	Pentanoate;Valerate;Pentanoic acid;Valeric acid;Valerianic acid;n-Pentanoate;n-Valeric acid	C5H10O2	102.068	M+H	3
Multiple	103.076	103.075	C08262	3-Methylbutanoic acid;Isovaleric acid;Isovalerate	C5H10O2	102.068	M+H	3
Multiple	103.076	103.075	C18319	2-Methylbutyrate;2-Methylbutyric acid	C5H10O2	102.068	M+H	3
Multiple	107.049	107.049	C00193	Aromatic aldehyde	C7H6O	106.042	M+H	3
Multiple	107.049	107.049	C00261	Benzaldehyde;Benzoic aldehyde	C7H6O	106.042	M+H	3
Multiple	107.049	107.049	C00261	Benzaldehyde;Benzoic aldehyde	C7H6O	106.042	M+H	3
Multiple	107.049	107.049	C00193	Aromatic aldehyde	C7H6O	106.042	M+H	3
Multiple	107.071	107.07	C14689	Diethylene glycol;2,2'-Oxydiethanol;1,5-Dihydroxy-3-oxapentane	C4H10O3	106.063	M+H	3
Multiple	107.071	107.071	C06178	1-Methylpyrrolinium;1-Methyl-delta(1)-pyrrolinium	C5H10N	84.0813	M+Na	3
Multiple	108.081	108.081	C15562	Benzylamine;Benzenemethanamine	C7H9N	107.073	M+H	3
Multiple	108.081	108.081	C02299	N-Methylaniline;N-Methylbenzenamine	C7H9N	107.073	M+H	3
Multiple	108.081	108.081	C14403	ortho-Toluidine;o-Toluidine;2-Aminotoluene	C7H9N	107.073	M+H	3
Multiple	110.02	110.021	C06695	2-Oxazolidinone	C3H5NO2	87.032	M+Na	3
Multiple	110.02	110.021	C20253	Aminoacrylate;(Z)-3-Aminoacrylate	C3H5NO2	87.032	M+Na	3
Multiple	110.02	110.021	C02218	Dehydroalanine;2-Aminoacrylate	C3H5NO2	87.032	M+Na	3
Multiple	111.021	111.021	C19406	Dimethyl hydrogen phosphite	C2H7O3P	110.013	M+H	3
Multiple	111.021	111.021	C18676	alpha-Chlorohydrin;3-Monochloro-1,2-propanediol	C3H7ClO2	110.013	M+H	3
Multiple	111.021	111.021	C18401	Fosetyl	C2H7O3P	110.013	M+H	3
Multiple	111.044	111.044	C01751	Resorcinol;Resorcin;1,3-Benzenediol;1,3-Dihydroxybenzene;m-Hydroquinone	C6H6O2	110.037	M+H	3
Multiple	111.044	111.044	C00530	Hydroquinone;p-Benzenediol;1,4-Benzenediol;1,4-Dihydroxybenzene;Benzene-1,4-diol;Quinol;4-Hydroxyphenol	C6H6O2	110.037	M+H	3
Multiple	111.044	111.044	C00090	Catechol;1,2-Benzenediol;o-Benzenediol;1,2-Dihydroxybenzene;Brenzcatechin;Pyrocatechol	C6H6O2	110.037	M+H	3
Multiple	111.044	111.044	C01785	Benzenediol	C6H6O2	110.037	M+H	3
Multiple	111.044	111.044	C11115	5-Methyl-2-furaldehyde;5-Methyl-2-furfural	C6H6O2	110.037	M+H	3
Multiple	111.044	111.044	C15571	Catechol	C6H6O2	110.037	M+H	3
Multiple	113.035	113.035	C18474	Maleic hydrazide	C4H4N2O2	112.027	M+H	3
Multiple	113.035	113.035	C00106	Uracil	C4H4N2O2	112.027	M+H	3
Multiple	114.055	114.055	C03564	1-Pyrroline-2-carboxylate;1-Pyrroline-2-carboxylic acid;delta1-Pyrroline 2-carboxylate;1-Pyrroline 2-carboxylate	C5H7NO2	113.048	M+H	3
Multiple	114.055	114.055	C07275	Glutarimide;Piperidine-2,6-dione;2,6-Diketopiperidine	C5H7NO2	113.048	M+H	3
Multiple	114.055	114.055	C04322	delta-1-Pyrroline-5-carboxylate;3,4-Dihydro-2H-Pyrrole-2-carboxylate	C5H7NO2	113.048	M+H	3
Multiple	114.055	114.055	C03912	(S)-1-Pyrroline-5-carboxylate;L-1-Pyrroline-5-carboxylate;1-Pyrroline-5-carboxylate	C5H7NO2	113.048	M+H	3
Unique	115.017	115.017	C18773	Ammonium sulfamate	NH4SO3NH2	114.01	M+H	3
Multiple	115.039	115.039	C00596	2-Hydroxy-2,4-pentadienoate;cis-2-Hydroxypenta-2,4-dienoate;Oxopent-4-enoate;2-Oxopent-4-enoate;2-Hydroxypenta-2,4-dienoate	C5H6O3	114.032	M+H	3
Multiple	115.039	115.039	C07091	cis-Acetylacrylate	C5H6O3	114.032	M+H	3
Multiple	115.051	115.05	C00429	5,6-Dihydrouracil;Dihydro-2,4(1H,3H)-pyrimidinedione;Dihydrouracile;Dihydrouracil;5,6-Dihydro-2,4-dihydroxypyrimidine;Hydrouracil;2,4-Dioxotetrahydropyrimidine	C4H6N2O2	114.043	M+H	3
Multiple	115.051	115.05	C02565	N-Methylhydantoin;N-Methylimidazolidine-2,4-dione	C4H6N2O2	114.043	M+H	3
Multiple	115.051	115.05	C02777	2,5-Dioxopiperazine;Diketopiperazine;2,5-Diazacyclohexane-1,4-dione;2,5-Piperazinedione;Glycine anhydride	C4H6N2O2	114.043	M+H	3
Multiple	115.051	115.05	C08311	Muscimol	C4H6N2O2	114.043	M+H	3
Multiple	115.051	115.05	C02512	3-Cyano-L-alanine;L-3-Cyanoalanine;L-beta-Cyanoalanine	C4H6N2O2	114.043	M+H	3
Multiple	117.055	117.055	C03273	5-Oxopentanoate;Glutarate semialdehyde	C5H8O3	116.047	M+H	3
Multiple	117.055	117.055	C02233	3-Oxopentanoic acid;3-Oxopentanoate	C5H8O3	116.047	M+H	3
Multiple	117.055	117.055	C00141	3-Methyl-2-oxobutanoic acid;3-Methyl-2-oxobutyric acid;3-Methyl-2-oxobutanoate;2-Oxo-3-methylbutanoate;2-Oxoisovalerate;2-Oxoisopentanoate;alpha-Ketovaline;2-Ketovaline;2-Keto-3-methylbutyric acid	C5H8O3	116.047	M+H	3
Multiple	117.055	117.055	C06255	2-Oxopentanoic acid;2-Oxovalerate;2-Oxopentanoate;alpha-Ketovaleric acid	C5H8O3	116.047	M+H	3
Multiple	117.055	117.055	C02724	N-Methylpyridinium	C6H8N	94.0657	M+Na	3
Multiple	117.091	117.091	C12313	cis-1,2-Cyclohexanediol;cis-Cyclohexane-1,2-diol	C6H12O2	116.084	M+H	3
Multiple	117.091	117.091	C01585	Hexanoic acid;Hexanoate;Hexylic acid;n-Caproic acid	C6H12O2	116.084	M+H	3
Multiple	117.091	117.091	C12304	Butyl acetate;n-Butyl acetate	C6H12O2	116.084	M+H	3
Multiple	117.091	117.091	C02948	4-Hydroxyhexan-3-one;4-Hydroxy-3-hexanone;Propioin	C6H12O2	116.084	M+H	3
Multiple	117.091	117.091	C03739	trans-1,2-Cyclohexanediol;trans-Cyclohexane-1,2-diol	C6H12O2	116.084	M+H	3
Multiple	117.091	117.091	C12293	Isoamyl formate	C6H12O2	116.084	M+H	3
Unique	117.103	117.102	C00990	5-Aminopentanamide	C5H12N2O	116.095	M+H	3
Unique	119.026	119.027	C11272	Fluorobenzene	C6H5F	96.0375	M+Na	3
Multiple	121.065	121.065	C02083	Styrene oxide;Styrene-7,8-oxide	C8H8O	120.058	M+H	3
Multiple	121.065	121.065	C07113	Acetophenone;1-Phenylethanone;Phenyl methyl ketone;Acetylbenzene;Methyl phenyl ketone	C8H8O	120.058	M+H	3
Multiple	121.065	121.065	C07214	2-Methylbenzaldehyde;o-Toluic aldehyde;2-Formyltoluene;o-Tolualdehyde	C8H8O	120.058	M+H	3
Multiple	121.065	121.065	C05627	4-Hydroxystyrene;4-Vinylphenol	C8H8O	120.058	M+H	3
Multiple	121.065	121.065	C00601	Phenylacetaldehyde;alpha-Tolualdehyde	C8H8O	120.058	M+H	3
Multiple	121.065	121.065	C06758	p-Tolualdehyde;p-Methylbenzaldehyde;4-Methylbenzaldehyde;4-Toluylaldehyde;p-Formyltoluene	C8H8O	120.058	M+H	3
Multiple	121.065	121.065	C20782	(S)-2-Phenyloxirane;(S)-Styrene oxide	C8H8O	120.058	M+H	3
Multiple	121.065	121.065	C07209	3-Methylbenzaldehyde;m-Tolualdehyde	C8H8O	120.058	M+H	3
Unique	122.06	122.06	C09815	Benzamide	C7H7NO	121.053	M+H	3
Multiple	123.044	123.044	C00539	Aromatic acid;Aromatic carboxylic acid	C7H6O2	122.037	M+H	3
Multiple	123.044	123.044	C03067	3-Hydroxybenzaldehyde	C7H6O2	122.037	M+H	3
Multiple	123.044	123.044	C15474	Tropolone	C7H6O2	122.037	M+H	3
Multiple	123.044	123.044	C00180	Benzoate;Benzoic acid;Benzenecarboxylic acid;Phenylformic acid;Dracylic acid	C7H6O2	122.037	M+H	3
Multiple	123.044	123.044	C00633	4-Hydroxybenzaldehyde;p-Hydroxybenzaldehyde	C7H6O2	122.037	M+H	3
Multiple	123.044	123.044	C06202	Salicylaldehyde;o-Hydroxybenzaldehyde;2-Hydroxybenzaldehyde	C7H6O2	122.037	M+H	3
Multiple	123.081	123.08	C07112	1-Phenylethanol;Methylphenyl carbinol;alpha-Methylbenzyl alcohol	C8H10O	122.073	M+H	3
Multiple	123.081	123.08	C14385	2-Ethylphenol;o-Ethylphenol	C8H10O	122.073	M+H	3
Multiple	123.081	123.08	C06757	4-Methylbenzyl alcohol;alpha-Hydroxy-p-xylene;4-Tolylcarbinol	C8H10O	122.073	M+H	3
Multiple	123.081	123.08	C14386	3-Ethylphenol	C8H10O	122.073	M+H	3
Multiple	123.081	123.08	C05853	Phenylethyl alcohol;Phenethyl alcohol;2-Phenylethanol	C8H10O	122.073	M+H	3
Multiple	123.081	123.08	C11348	(S)-1-Phenylethanol;(S)-1-Phenethyl alcohol	C8H10O	122.073	M+H	3
Multiple	123.081	123.08	C07213	2-Methylbenzyl alcohol	C8H10O	122.073	M+H	3
Multiple	123.081	123.08	C07216	3-Methylbenzyl alcohol	C8H10O	122.073	M+H	3
Multiple	123.081	123.08	C14582	2,4-Dimethylphenol;1-Hydroxy-2,4-dimethylbenzene	C8H10O	122.073	M+H	3
Multiple	123.081	123.08	C13637	4-Ethylphenol;p-Ethylphenol	C8H10O	122.073	M+H	3
Multiple	123.081	123.081	C18585	Chlormequat	C5H13ClN	122.074	M+H	3
Unique	124.957	124.958	C07295	Methanearsonous acid;Methylarsonite	CH5AsO2	123.951	M+H	3
Multiple	125.06	125.06	C15572	Guaiacol	C7H8O2	124.052	M+H	3
Multiple	125.06	125.06	C01502	o-Methoxyphenol;Guaiacol;Catechol monomethyl ether	C7H8O2	124.052	M+H	3
Multiple	125.06	125.06	C00727	Orcinol;5-Methyl-1,3-benzenediol;5-Methylresorcinol;3,5-Toluenediol;3,5-Dihydroxytoluene	C7H8O2	124.052	M+H	3
Multiple	125.06	125.06	C02923	2,3-Dihydroxytoluene;3-Methylcatechol	C7H8O2	124.052	M+H	3
Multiple	125.06	125.06	C17467	p-Hydroxybenzyl alcohol;4-Hydroxybenzyl alcohol;p-Methylolphenol	C7H8O2	124.052	M+H	3
Multiple	125.06	125.06	C06730	4-Methylcatechol;3,4-Dihydroxytoluene;1,2-Dihydroxy-4-methylbenzene;4-Methyl-1,2-benzenediol	C7H8O2	124.052	M+H	3
Multiple	125.06	125.06	C03351	3-Hydroxybenzyl alcohol;3-Hydroxybenzenemethanol	C7H8O2	124.052	M+H	3
Multiple	125.06	125.06	C02323	Salicyl alcohol;Saligenin;2-Hydroxybenzyl alcohol;2-(Hydroxymethyl)phenol	C7H8O2	124.052	M+H	3
Multiple	127.039	127.039	C02752	Triacetate lactone;4-Hydroxy-6-methyl-2-pyrone	C6H6O3	126.032	M+H	3
Multiple	127.039	127.039	C02814	Benzene-1,2,4-triol;Hydroxyhydroquinone;1,2,4-Benzenetriol;1,2,4-Trihydroxybenzene;Hydroxyquinol	C6H6O3	126.032	M+H	3
Multiple	127.039	127.039	C11101	5-Hydroxymethyl-2-furaldehyde;HMF;5-Hydroxymethylfurfural	C6H6O3	126.032	M+H	3
Multiple	127.039	127.039	C02183	Phloroglucinol;1,3,5-Benzenetriol;1,3,5-Trihydroxybenzene	C6H6O3	126.032	M+H	3
Multiple	127.039	127.039	C11918	Maltol	C6H6O3	126.032	M+H	3
Multiple	127.039	127.039	C01108	1,2,3-Trihydroxybenzene;Pyrogallol;Pyrogallic acid;1,2,3-Benzenetriol	C6H6O3	126.032	M+H	3
Multiple	127.039	127.039	C20718	4-Hydroxy-5-methyl-2-methylenefuran-3(2H)-one	C6H6O3	126.032	M+H	3
Unique	127.073	127.073	C08737	Melamine;2,4,6-Triamino-1,3,5-triazine	C3H6N6	126.065	M+H	3
Unique	127.112	127.112	C07287	Sulcatone;Methylheptenone;6-Methylhept-5-en-2-one;6-Methyl-5-hepten-2-one	C8H14O	126.105	M+H	3
Multiple	128.071	128.071	C08292	alpha-(Methylenecyclopropyl)glycine	C6H9NO2	127.063	M+H	3
Multiple	128.071	128.071	C04092	delta1-Piperideine-2-carboxylate;1,2-Didehydropiperidine-2-carboxylate	C6H9NO2	127.063	M+H	3
Multiple	128.071	128.071	C10149	Guvacine	C6H9NO2	127.063	M+H	3
Multiple	128.071	128.071	C00450	(S)-2,3,4,5-Tetrahydropyridine-2-carboxylate;delta1-Piperideine-6-L-carboxylate	C6H9NO2	127.063	M+H	3
Multiple	128.071	128.071	C08268	L-Baikiain;4,5-Dehydropipecolic acid	C6H9NO2	127.063	M+H	3
Multiple	128.071	128.071	C13694	Isoguvacine	C6H9NO2	127.063	M+H	3
Unique	128.951	128.95	C11149	Dichloroacetate	C2H2Cl2O2	127.943	M+H	3
Unique	129.053	129.052	C14689	Diethylene glycol;2,2'-Oxydiethanol;1,5-Dihydroxy-3-oxapentane	C4H10O3	106.063	M+Na	3
Multiple	129.091	129.091	C10921	Butyl acrylate	C7H12O2	128.084	M+H	3
Multiple	129.091	129.091	C08487	Ethyl tiglate;Ethyl 2-methylbut-2-enoate;(E)-2-Methyl-2-butenoic acid ethyl ester	C7H12O2	128.084	M+H	3
Multiple	129.091	129.091	C13714	alpha-EMGBL;2-Ethyl-2-methyl-4-butyrolactone	C7H12O2	128.084	M+H	3
Multiple	129.091	129.091	C11950	3-Isopropyl-3-butenoic acid;3-Isopropylbut-3-enoic acid	C7H12O2	128.084	M+H	3
Multiple	129.091	129.091	C10976	1-Oxa-2-oxo-3-methylcycloheptane	C7H12O2	128.084	M+H	3
Multiple	129.091	129.091	C09822	Cyclohexane-1-carboxylate;Cyclohexanecarboxylic acid;Hexahydrobenzoic acid	C7H12O2	128.084	M+H	3
Multiple	129.091	129.091	C13717	beta-EMGBL;beta-Ethyl-beta-methyl-gamma-butyrolactone	C7H12O2	128.084	M+H	3
Unique	130.159	130.159	C01740	Octylamine;N-Octylamine;Monoctylamine	C8H19N	129.152	M+H	3
Unique	130.967	130.966	C14860	2,2-Dichloro-1,1-ethanediol	C2H4Cl2O2	129.959	M+H	3
Multiple	136.049	136.048	C00791	Creatinine;1-Methylglycocyamidine	C4H7N3O	113.059	M+Na	3
Multiple	136.049	136.048	C19280	3-(N-Nitrosomethylamino)propionitrile;3-(Methylnitrosamino)propionitrile	C4H7N3O	113.059	M+Na	3
Multiple	136.076	136.076	C15561	N-Benzylformamide	C8H9NO	135.068	M+H	3
Multiple	136.076	136.076	C19714	(E)-Phenylacetaldoxime;(E)-Phenylacetaldehyde oxime	C8H9NO	135.068	M+H	3
Multiple	136.076	136.076	C16075	(Z)-Phenylacetaldehyde oxime;Z-Phenylacetaldoxime	C8H9NO	135.068	M+H	3
Multiple	136.076	136.076	C07565	Acetanilide;N-Phenylacetamide;N-Acetylarylamine	C8H9NO	135.068	M+H	3
Multiple	136.076	136.076	C02505	2-Phenylacetamide;alpha-Phenylacetamide	C8H9NO	135.068	M+H	3
Unique	137	136.999	C18773	Ammonium sulfamate	NH4SO3NH2	114.01	M+Na	3
Multiple	137.06	137.06	C07086	Phenylacetic acid;Benzylformic acid;Phenylacetate;Benzeneacetic acid	C8H8O2	136.052	M+H	3
Multiple	137.06	137.06	C07215	o-Toluate;o-Methylbenzoate;o-Toluic Acid;2-Methylbenzoic acid	C8H8O2	136.052	M+H	3
Multiple	137.06	137.06	C03765	4-Hydroxyphenylacetaldehyde;2-(4-Hydroxyphenyl)acetaldehyde	C8H8O2	136.052	M+H	3
Multiple	137.06	137.06	C20645	Methyl benzoate	C8H8O2	136.052	M+H	3
Multiple	137.06	137.06	C15583	Phenyl acetate	C8H8O2	136.052	M+H	3
Multiple	137.06	137.06	C14087	3-Methylsalicylaldehyde;2-Hydroxy-3-methylbenzaldehyde	C8H8O2	136.052	M+H	3
Multiple	137.06	137.06	C07085	3-Vinylcatechol	C8H8O2	136.052	M+H	3
Multiple	137.06	137.06	C05613	Benzylformate	C8H8O2	136.052	M+H	3
Multiple	137.06	137.06	C07189	2-Hydroxyacetophenone;omega-Hydroxyacetophenone	C8H8O2	136.052	M+H	3
Multiple	137.06	137.06	C01454	Toluate;p-Toluate;p-Toluic acid;4-Methylbenzoic acid;Toluenecarboxylic acid;Crithminic acid	C8H8O2	136.052	M+H	3
Multiple	137.06	137.06	C00548	Phenyl acetate;Acetylphenol;Acetic acid,phenyl ester	C8H8O2	136.052	M+H	3
Multiple	137.06	137.06	C07211	m-Methylbenzoate;m-Toluic Acid;beta-Bethylbenzoic acid;m-Toluylic acid	C8H8O2	136.052	M+H	3
Multiple	137.06	137.06	C10761	p-Anisaldehyde	C8H8O2	136.052	M+H	3
Multiple	137.06	137.06	C06224	3,4-Dihydroxystyrene	C8H8O2	136.052	M+H	3
Multiple	137.06	137.06	C10700	4'-Hydroxyacetophenone;(4-Hydroxyphenyl)ethan-1-one	C8H8O2	136.052	M+H	3
Unique	137.097	137.096	C14311	4-Propylphenol	C9H12O	136.089	M+H	3
Multiple	137.106	137.107	C07430	Phenelzine	C8H12N2	136.1	M+H	3
Multiple	137.106	137.107	C04203	N,N-Dimethyl-1,4-phenylenediamine;N,N-Dimethyl-p-phenylenediamine;p-Amino-N,N-dimethylaniline	C8H12N2	136.1	M+H	3
Multiple	137.133	137.132	C00521	(-)-Limonene;(-)-(S)-Limonene;(-)-(4S)-Limonene	C10H16	136.125	M+H	3
Multiple	137.133	137.132	C16777	Sabinene;Sabinen	C10H16	136.125	M+H	3
Multiple	137.133	137.132	C09839	Car-3-ene;(-)-3-Carene	C10H16	136.125	M+H	3
Multiple	137.133	137.132	C06307	(-)-beta-Pinene;(1S,5S)-6,6-Dimethyl-2-methylenebicyclo[3.1.1]heptane	C10H16	136.125	M+H	3
Multiple	137.133	137.132	C11382	(+)-3-Carene;Isodiprene;(+)-Car-3-ene;(1S,6R)-3,7,7-Trimethylbicyclo[4.1.0]hept-3-ene	C10H16	136.125	M+H	3
Multiple	137.133	137.132	C06075	Terpinolene	C10H16	136.125	M+H	3
Multiple	137.133	137.132	C06074	Myrcene;beta-Myrcene	C10H16	136.125	M+H	3
Multiple	137.133	137.132	C06305	(-)-Comphene;(-)-Camphene	C10H16	136.125	M+H	3
Multiple	137.133	137.132	C20242	(-)-Sabinene;(1S,5S)-1-Isopropyl-4-methylenebicyclo[3.1.0]hexane	C10H16	136.125	M+H	3
Multiple	137.133	137.132	C09877	(+)-beta-Phellandrene	C10H16	136.125	M+H	3
Multiple	137.133	137.132	C06304	(+)-Comphene;(+)-Camphene	C10H16	136.125	M+H	3
Multiple	137.133	137.132	C06308	(-)-alpha-Pinene;(1S,5S)-2,6,6-Trimethylbicyclo[3.1.1]hept-2-ene	C10H16	136.125	M+H	3
Multiple	137.133	137.132	C06078	Limonene;Dipentene;dl-Limonene;Cajeputene;Kautschin	C10H16	136.125	M+H	3
Multiple	137.133	137.132	C06306	(+)-alpha-Pinene;(1R,5R)-2,6,6-Trimethylbicyclo[3.1.1]hept-2-ene	C10H16	136.125	M+H	3
Multiple	137.133	137.132	C09898	alpha-Terpinene	C10H16	136.125	M+H	3
Multiple	137.133	137.132	C20230	(+)-Sabinene	C10H16	136.125	M+H	3
Multiple	137.133	137.132	C11391	(S)-(+)-alpha-Phellandrene	C10H16	136.125	M+H	3
Multiple	137.133	137.132	C09875	(R)-(-)-alpha-Phellandrene	C10H16	136.125	M+H	3
Multiple	137.133	137.132	C06099	d-Limonene;(+)-Limonene;(+)-(R)-Limonene;(+)-(4R)-Limonene	C10H16	136.125	M+H	3
Multiple	137.133	137.132	C09880	alpha-Pinene	C10H16	136.125	M+H	3
Multiple	137.133	137.132	C20241	Tricyclene	C10H16	136.125	M+H	3
Multiple	137.133	137.132	C06076	Comphene;Camphene	C10H16	136.125	M+H	3
Multiple	137.133	137.132	C20244	(+)-beta-Pinene;(1R,5R)-6,6-Dimethyl-2-methylenebicyclo[3.1.1]hept-2-ene	C10H16	136.125	M+H	3
Multiple	137.133	137.132	C09900	gamma-Terpinene	C10H16	136.125	M+H	3
Multiple	137.133	137.132	C11392	(-)-beta-Phellandrene	C10H16	136.125	M+H	3
Multiple	137.133	137.132	C09873	(E)-beta-Ocimene;beta-Ocimene	C10H16	136.125	M+H	3
Multiple	137.133	137.132	C09882	beta-Pinene	C10H16	136.125	M+H	3
Multiple	137.133	137.132	C19818	beta-Phellandrene	C10H16	136.125	M+H	3
Multiple	139.039	139.039	C05585	Gentisate aldehyde;2,5-Dihydroxybenzaldehyde	C7H6O3	138.032	M+H	3
Multiple	139.039	139.039	C00156	4-Hydroxybenzoate;Hydroxybenzoic acid;4-Hydroxybenzoic acid;Hydroxybenzenecarboxylic acid	C7H6O3	138.032	M+H	3
Multiple	139.039	139.039	C00587	3-Hydroxybenzoate;3-Hydroxybenzoic acid;m-Hydroxybenzoic acid	C7H6O3	138.032	M+H	3
Multiple	139.039	139.039	C18316	2-Hydroxy-5-methylquinone;2-Hydroxy-5-methyl-1,4-benzoquinone	C7H6O3	138.032	M+H	3
Multiple	139.039	139.039	C10832	Sesamol	C7H6O3	138.032	M+H	3
Multiple	139.039	139.039	C16700	3,4-Dihydroxybenzaldehyde;Protocatechualdehyde	C7H6O3	138.032	M+H	3
Multiple	139.039	139.039	C00805	Salicylate;o-Hydroxybenzoic acid;Salicylic acid	C7H6O3	138.032	M+H	3
Multiple	139.076	139.075	C11480	2-Methyl-6-oxohepta-2,4-dienal	C8H10O2	138.068	M+H	3
Multiple	139.076	139.075	C20694	(2E,4E,6E)-7-Hydroxy-4-methylhepta-2,4,6-trienal	C8H10O2	138.068	M+H	3
Multiple	139.076	139.075	C13638	1-(4'-Hydroxyphenyl)ethanol;4-Hydroxy-alpha-methyl-benzenemethanol;4-(1-Hydroxyethyl)phenol	C8H10O2	138.068	M+H	3
Multiple	139.076	139.075	C07084	Styrene-cis-2,3-dihydrodiol;cis-3-Ethenylcyclohexa-3,5-diene-1,2-diol	C8H10O2	138.068	M+H	3
Multiple	139.076	139.075	C06728	3-Ethylcatechol;2,3-Dihydroxyethylbenzene;3-Ethyl-benzene-1,2-diol	C8H10O2	138.068	M+H	3
Multiple	139.076	139.075	C06044	4-Hydroxyphenylethanol;Tyrosol	C8H10O2	138.068	M+H	3
Multiple	139.076	139.075	C03352	3-Methoxybenzyl alcohol;3-Anise alcohol;3-Anisyl alcohol	C8H10O2	138.068	M+H	3
Multiple	139.112	139.112	C14743	Isophorone;1,1,3-Trimethyl-3-cyclohexene-5-one	C9H14O	138.105	M+H	3
Multiple	139.112	139.112	C16323	3,6-Nonadienal	C9H14O	138.105	M+H	3
Multiple	139.112	139.112	C08499	Nona-2,6-dienal;2,6-Nonadienal, (2E,6Z)-	C9H14O	138.105	M+H	3
Multiple	140.108	140.107	C16697	1-Indolizidinone;1-Ketooctahydroindolizine	C8H13NO	139.1	M+H	3
Multiple	140.108	140.107	C00783	Tropinone;3-Tropanone	C8H13NO	139.1	M+H	3
Multiple	140.108	140.107	C10400	Supinidine	C8H13NO	139.1	M+H	3
Unique	140.904	140.904	C13827	Chloroform	CHCl3	117.914	M+Na	3
Multiple	140.996	140.995	C00227	Acetyl phosphate	C2H5O5P	139.988	M+H	3
Multiple	140.996	140.995	C05682	Phosphonoacetate;Phosphonoacetic acid;Fosfonet	C2H5O5P	139.988	M+H	3
Multiple	141.091	141.091	C06727	cis-1,2-Dihydro-3-ethylcatechol;cis-2,3-Dihydroxy-2,3-dihydroethylbenzene;cis-3-Ethyl-cyclohexa-3,5-diene-1,2-diol	C8H12O2	140.084	M+H	3
Multiple	141.091	141.091	C19311	4-Vinylcyclohexene diepoxide	C8H12O2	140.084	M+H	3
Multiple	141.091	141.091	C16656	2-Propyl-2,4-pentadienoic acid;2,4-Diene-VPA	C8H12O2	140.084	M+H	3
Multiple	141.091	141.091	C18011	7-Hydroxy-6-methylhepta-3,5-dienal	C8H12O2	140.084	M+H	3
Multiple	142.087	142.086	C10128	Arecaidine	C7H11NO2	141.079	M+H	3
Multiple	142.087	142.086	C16821	Guvacoline	C7H11NO2	141.079	M+H	3
Multiple	142.087	142.086	C08287	Hypoglycin;Hypoglycin A;Hypoglycine A;L-Hypoglycin	C7H11NO2	141.079	M+H	3
Multiple	142.087	142.086	C07505	Ethosuximide	C7H11NO2	141.079	M+H	3
Multiple	142.123	142.123	C00729	Tropine;3alpha-Tropanol	C8H15NO	141.115	M+H	3
Multiple	142.123	142.123	C10864	Physoperuvine	C8H15NO	141.115	M+H	3
Multiple	142.123	142.123	C06179	Hygrine;(+)-Hygrine	C8H15NO	141.115	M+H	3
Multiple	142.123	142.123	C02066	Pseudotropine	C8H15NO	141.115	M+H	3
Multiple	142.123	142.123	C06182	Pelletierine	C8H15NO	141.115	M+H	3
Multiple	142.123	142.123	C11359	(-)-Hygrine	C8H15NO	141.115	M+H	3
Multiple	142.123	142.123	C12440	Trachelanthamidine	C8H15NO	141.115	M+H	3
Unique	142.949	142.948	C13558	Dibasic sodium phosphate;Disodium phosphate	Na2HPO4	141.941	M+H	3
Unique	142.967	142.966	C18600	Dalapon;2,2-DPA;2,2-Dichloropropanoic acid	C3H4Cl2O2	141.959	M+H	3
Unique	143.071	143.07	C03767	4-Oxocyclohexanecarboxylate	C7H10O3	142.063	M+H	3
Unique	144.983	144.982	C18399	Ethephon	C2H6ClO3P	143.974	M+H	3
Multiple	146.061	146.06	C06338	Quinolin-2-ol;2-Quinolone;2-Hydroxyquinoline;2-Quinolinol	C9H7NO	145.053	M+H	3
Multiple	146.061	146.06	C06324	Isocarbostyril;1(2H)-Isoquinolinone;Isoquinolin-1(2H)-one	C9H7NO	145.053	M+H	3
Multiple	146.061	146.06	C02796	3-Methyleneoxindole	C9H7NO	145.053	M+H	3
Multiple	146.061	146.06	C06415	2(1H)-Quinolinone;Quinolin-2(1H)-one	C9H7NO	145.053	M+H	3
Multiple	146.061	146.06	C08493	Indole-3-carboxaldehyde;Indole-3-carbaldehyde	C9H7NO	145.053	M+H	3
Multiple	146.061	146.06	C19434	8-Hydroxyquinoline;Oxyquinoline	C9H7NO	145.053	M+H	3
Multiple	146.061	146.06	C06343	4-Hydroxyquinoline;Quinolin-4-ol	C9H7NO	145.053	M+H	3
Unique	146.981	146.982	C03167	Phosphonoacetaldehyde;2-Phosphonoacetaldehyde;2-Oxoethylphosphonate	C2H5O4P	123.993	M+Na	3
Multiple	149.06	149.06	C10438	Cinnamic acid;Benzeneacrylic acid	C9H8O2	148.052	M+H	3
Multiple	149.06	149.06	C05608	4-Hydroxycinnamyl aldehyde;p-Coumaraldehyde	C9H8O2	148.052	M+H	3
Multiple	149.06	149.06	C07728	3-Isochromanone;1,4-Dihydro-3H-2-benzopyran-3-one	C9H8O2	148.052	M+H	3
Multiple	149.06	149.06	C00423	trans-Cinnamate;trans-Cinnamic acid;(E)-Cinnamate	C9H8O2	148.052	M+H	3
Multiple	149.06	149.06	C02274	Dihydrocoumarin;3,4-Dihydrocoumarin	C9H8O2	148.052	M+H	3
Multiple	149.06	149.06	C17268	Pyruvophenone;1-Phenyl-1,2-propanedione	C9H8O2	148.052	M+H	3
Multiple	149.06	149.06	C07720	3-Hydroxy-1-indanone	C9H8O2	148.052	M+H	3
Multiple	149.097	149.096	C10452	Estragole;1-Methoxy-4-(2-propenyl)benzene;Methylchavicol	C10H12O	148.089	M+H	3
Multiple	149.097	149.096	C10428	Anethole;t-Anethole;trans-Anethole	C10H12O	148.089	M+H	3
Multiple	149.097	149.096	C14309	5,6,7,8-Tetrahydro-2-naphthol	C10H12O	148.089	M+H	3
Multiple	149.097	149.096	C17965	trans-Lachnophyllol	C10H12O	148.089	M+H	3
Multiple	149.097	149.096	C06577	4-Isopropylbenzaldehyde;p-Cumic aldehyde;Cuminaldehyde	C10H12O	148.089	M+H	3
Unique	149.133	149.132	C16993	Ectocarpen	C11H16	148.125	M+H	3
Multiple	150.015	150.016	C19721	5-Hydroxypyrrole-2-carboxylate	C5H5NO3	127.027	M+Na	3
Multiple	150.015	150.016	C03458	2,3,6-Trihydroxypyridine	C5H5NO3	127.027	M+Na	3
Multiple	150.933	150.932	C17478	Calcium oxalate	C2O4. Ca	127.942	M+Na	3
Multiple	150.933	150.932	C11149	Dichloroacetate	C2H2Cl2O2	127.943	M+Na	3
Multiple	151.036	151.037	C06719	Dihydrophloroglucinol	C6H8O3	128.047	M+Na	3
Multiple	151.036	151.037	C11354	2-Hydroxy-cis-hex-2,4-dienoate	C6H8O3	128.047	M+Na	3
Multiple	151.036	151.037	C20240	(2Z,4Z)-2-Hydroxyhexa-2,4-dienoate;(2Z,4Z)-2-Hydroxyhexa-2,4-dienoic acid	C6H8O3	128.047	M+Na	3
Multiple	151.036	151.037	C20717	4-Hydroxy-2,5-dimethylfuran-3(2H)-one;Dimethylhydroxy furanone	C6H8O3	128.047	M+Na	3
Multiple	151.036	151.037	C20443	5-Hydroxymethylfurfuryl alcohol;2,5-Bis(hydroxymethyl)furan	C6H8O3	128.047	M+Na	3
Multiple	151.036	151.037	C01125	Dihydro-4,4-dimethyl-2,3-furandione;2-Dehydropantoyl lactone;2-Dehydropantolactone	C6H8O3	128.047	M+Na	3
Multiple	151.036	151.037	C06761	(4E)-2-Oxohexenoic acid;2-Oxohex-trans-4-enoate	C6H8O3	128.047	M+Na	3
Multiple	151.076	151.075	C20697	(2E,4E,6E)-4-Methylocta-2,4,6-trienedial	C9H10O2	150.068	M+H	3
Multiple	151.076	151.075	C15513	Benzyl acetate	C9H10O2	150.068	M+H	3
Multiple	151.076	151.075	C01963	Tolylacetate;p-Cresyl acetate;p-Tolyacetate	C9H10O2	150.068	M+H	3
Multiple	151.076	151.075	C16706	4-Hydroxydihydrocinnamaldehyde;3-(p-Hydroxyphenyl)propanal	C9H10O2	150.068	M+H	3
Multiple	151.076	151.075	C02646	4-Coumaryl alcohol;4-Hydroxycinnamyl alcohol;p-Coumaryl alcohol	C9H10O2	150.068	M+H	3
Multiple	151.076	151.075	C05629	Phenylpropanoate;3-Phenyl-propionic acid;3-Phenylpropanoic acid;3-Phenylpropionic acid	C9H10O2	150.068	M+H	3
Multiple	151.076	151.075	C19291	Phenyl glycidyl ether	C9H10O2	150.068	M+H	3
Multiple	151.076	151.075	C17883	4-Vinylguaiacol	C9H10O2	150.068	M+H	3
Multiple	151.076	151.075	C13342	p-Hydroxypropiophenone;Paroxypropione	C9H10O2	150.068	M+H	3
Multiple	152.071	152.071	C18623	L-Phenylglycine;Phenylglycine	C8H9NO2	151.063	M+H	3
Multiple	152.071	152.071	C04350	(E)-4-Hydroxyphenylacetaldehyde-oxime	C8H9NO2	151.063	M+H	3
Multiple	152.071	152.071	C04353	(Z)-4-Hydroxyphenylacetaldehyde oxime;(Z)-[4-Hydroxyphenylacetaldehyde oxime]	C8H9NO2	151.063	M+H	3
Multiple	152.071	152.071	C07301	(R)-Mandelamide	C8H9NO2	151.063	M+H	3
Multiple	152.071	152.071	C20634	O-Methyl anthranilate	C8H9NO2	151.063	M+H	3
Multiple	152.071	152.071	C03005	N-Methylanthranilate;N-Methylanthranilic acid;2-(Methylamino)benzoic acid	C8H9NO2	151.063	M+H	3
Multiple	152.071	152.071	C17755	Dopamine quinone	C8H9NO2	151.063	M+H	3
Multiple	152.071	152.071	C02709	N-(Acetyloxy)benzenamine	C8H9NO2	151.063	M+H	3
Multiple	152.071	152.071	C06804	Acetaminophen;Paracetamol	C8H9NO2	151.063	M+H	3
Multiple	152.071	152.071	C16571	2-Amino-3-methylbenzoate	C8H9NO2	151.063	M+H	3
Multiple	152.071	152.071	C17756	2-Descarboxy-cyclo-dopa;Indoline-5,6-diol;5,6-Indolinediol	C8H9NO2	151.063	M+H	3
Multiple	152.071	152.071	C03522	N-Methyl-4-aminobenzoate	C8H9NO2	151.063	M+H	3
Multiple	153.055	153.055	C01984	(S)-Mandelate;(S)-2-Hydroxy-2-phenylacetic acid;(S)-2-Hydroxy-2-phenylacetate;(S)-Mandelic acid	C8H8O3	152.047	M+H	3
Multiple	153.055	153.055	C10804	2-(Hydroxymethyl)benzoic acid;2-Hydroxymethylbenzoic acid	C8H8O3	152.047	M+H	3
Multiple	153.055	153.055	C14103	4-Methylsalicylate;m-Cresotic acid;2-Hydroxy-4-methylbenzoic acid	C8H8O3	152.047	M+H	3
Multiple	153.055	153.055	C00755	4-Hydroxy-3-methoxy-benzaldehyde;Vanillin;Vanillaldehyde;4-Hydroxy-3-methoxybenzaldehyde	C8H8O3	152.047	M+H	3
Multiple	153.055	153.055	C10675	3',4'-Dihydroxyacetophenone	C8H8O3	152.047	M+H	3
Multiple	153.055	153.055	C03663	2',4'-Dihydroxyacetophenone;2,4-Dihydroxyacetophenone;Resacetophenone	C8H8O3	152.047	M+H	3
Multiple	153.055	153.055	C00642	4-Hydroxyphenylacetate;4-Hydroxyphenylacetic acid	C8H8O3	152.047	M+H	3
Multiple	153.055	153.055	C05852	2-Hydroxyphenylacetate;2-Hydroxyphenylacetic acid	C8H8O3	152.047	M+H	3
Multiple	153.055	153.055	C02657	6-Methylsalicylate;6-Methylsalicylic acid;2-Hydroxy-6-methylbenzoic acid;6-Methyl-2-hydroxybenzenecarboxylate	C8H8O3	152.047	M+H	3
Multiple	153.055	153.055	C02519	4-Methoxybenzoate;4-Methoxybenzoic acid;4-Anisic acid	C8H8O3	152.047	M+H	3
Multiple	153.055	153.055	C04043	3,4-Dihydroxyphenylacetaldehyde;Protocatechuatealdehyde	C8H8O3	152.047	M+H	3
Multiple	153.055	153.055	C05593	3-Hydroxyphenylacetate;3-Hydroxyphenylacetic acid	C8H8O3	152.047	M+H	3
Multiple	153.055	153.055	C01983	(R)-Mandelate;(R)-2-Hydroxy-2-phenylacetic acid;(R)-2-Hydroxy-2-phenylacetate;(R)-Mandelic acid	C8H8O3	152.047	M+H	3
Multiple	153.055	153.055	C13635	4-Hydroxyphenacyl alcohol;2,4'-Dihydroxyacetophenone	C8H8O3	152.047	M+H	3
Multiple	153.055	153.055	C17900	Menisdaurilide	C8H8O3	152.047	M+H	3
Multiple	153.055	153.055	C13636	4-Hydroxyphenyl acetate	C8H8O3	152.047	M+H	3
Multiple	153.055	153.055	C12064	Resorcinol monoacetate	C8H8O3	152.047	M+H	3
Multiple	153.055	153.055	C02181	Phenoxyacetate;Phenoxyacetic acid	C8H8O3	152.047	M+H	3
Multiple	153.055	153.055	C12305	Methyl salicylate;Methyl 2-hydroxybenzoate	C8H8O3	152.047	M+H	3
Multiple	153.055	153.055	C14088	3-Methylsalicylate	C8H8O3	152.047	M+H	3
Multiple	153.055	153.055	C02639	3-Methoxytropolone	C8H8O3	152.047	M+H	3
Multiple	153.055	153.055	C14108	4-Hydroxymethylsalicylaldehyde;2-Hydroxy-4-hydroxymethyl-benzaldehyde	C8H8O3	152.047	M+H	3
Unique	153.999	153.999	C01962	Thiocysteine;S-Mercapto-L-cysteine	C3H7NO2S2	152.992	M+H	3
Unique	156.991	156.99	C00988	2-Phosphoglycolate;Phosphoglycolic acid	C2H5O6P	155.982	M+H	3
Unique	157.084	157.084	C20334	1,2,6-Hexanetriol	C6H14O3	134.094	M+Na	3
Multiple	158.093	158.094	C07884	Dextroamphetamine	C9H13N	135.105	M+Na	3
Multiple	158.093	158.094	C19539	2,4,5-Trimethylaniline	C9H13N	135.105	M+Na	3
Multiple	158.093	158.094	C19540	2,4,6-Trimethylaniline	C9H13N	135.105	M+Na	3
Multiple	158.093	158.094	C07514	Amphetamine	C9H13N	135.105	M+Na	3
Multiple	158.118	158.118	C10155	Lentiginosine	C8H15NO2	157.11	M+H	3
Multiple	158.118	158.118	C08283	Homostachydrine	C8H15NO2	157.11	M+H	3
Multiple	158.118	158.118	C12535	Tranexamic acid	C8H15NO2	157.11	M+H	3
Multiple	159.065	159.065	C02631	2-Isopropylmaleate;beta-Isopropylmaleate	C7H10O4	158.058	M+H	3
Multiple	159.065	159.065	C04815	5-D-(5/6)-5-C-(Hydroxymethyl)-2,6-dihydroxycyclohex-2-en-1-one;5D-(5/6)-5-C-(Hydroxymethyl)-2,6-dihydroxy-2-cyclohexen-1-one	C7H10O4	158.058	M+H	3
Multiple	159.065	159.065	C04670	(1S,4S)-4-Hydroxy-3-oxocyclohexane-1-carboxylate	C7H10O4	158.058	M+H	3
Multiple	159.065	159.065	C05126	Dimethyl citraconate;Citraconic acid dimethyl ester;2-Butenedioic acid, 2-methyl-, dimethyl ester, (Z)-;Citraconate de dimethyle;Citraconic acid, dimethyl ester;Dimethyl methylmaleate;Methylmaleic acid, dimethyl ester	C7H10O4	158.058	M+H	3
Multiple	159.065	159.064	C05650	Tetrahydropteridine;5,6,7,8-Tetrahydropteridine	C6H8N4	136.075	M+Na	3
Multiple	159.066	159.065	C02631	2-Isopropylmaleate;beta-Isopropylmaleate	C7H10O4	158.058	M+H	3
Multiple	159.066	159.065	C04670	(1S,4S)-4-Hydroxy-3-oxocyclohexane-1-carboxylate	C7H10O4	158.058	M+H	3
Multiple	159.066	159.065	C04815	5-D-(5/6)-5-C-(Hydroxymethyl)-2,6-dihydroxycyclohex-2-en-1-one;5D-(5/6)-5-C-(Hydroxymethyl)-2,6-dihydroxy-2-cyclohexen-1-one	C7H10O4	158.058	M+H	3
Multiple	159.066	159.065	C05126	Dimethyl citraconate;Citraconic acid dimethyl ester;2-Butenedioic acid, 2-methyl-, dimethyl ester, (Z)-;Citraconate de dimethyle;Citraconic acid, dimethyl ester;Dimethyl methylmaleate;Methylmaleic acid, dimethyl ester	C7H10O4	158.058	M+H	3
Multiple	159.066	159.064	C05650	Tetrahydropteridine;5,6,7,8-Tetrahydropteridine	C6H8N4	136.075	M+Na	3
Multiple	162.999	163	C12838	trans-4-Carboxymethylenebut-2-en-4-olide	C6H4O4	140.011	M+Na	3
Multiple	162.999	163	C04431	cis-4-Carboxymethylenebut-2-en-4-olide;4-Carboxymethylenebut-2-en-4-olide	C6H4O4	140.011	M+Na	3
Multiple	162.999	163	C20449	5-Formyl-2-furoate;5-Formyl-2-furancarboxylate	C6H4O4	140.011	M+Na	3
Multiple	163.04	163.039	C20414	4-Hydroxycoumarin	C9H6O3	162.032	M+H	3
Multiple	163.04	163.039	C09315	Umbelliferone;7-Hydroxycoumarin	C9H6O3	162.032	M+H	3
Multiple	163.076	163.075	C06205	1,2-Dihydronaphthalene-1,2-diol	C10H10O2	162.068	M+H	3
Multiple	163.076	163.075	C10475	p-Methoxycinnamaldehyde;4-Methoxycinnamaldehyde	C10H10O2	162.068	M+H	3
Multiple	163.076	163.075	C06358	Methyl cinnamate;3-Phenyl-2-propenoic acid methyl	C10H10O2	162.068	M+H	3
Multiple	163.076	163.075	C04314	cis-1,2-Dihydronaphthalene-1,2-diol;(1R,2S)-1,2-Dihydronaphthalene-1,2-diol	C10H10O2	162.068	M+H	3
Multiple	163.076	163.075	C04514	(1S,2S)-1,2-Dihydronaphthalene-1,2-diol;trans-1,2-Dihydronaphthalene-1,2-diol	C10H10O2	162.068	M+H	3
Multiple	163.076	163.075	C10490	Safrole	C10H10O2	162.068	M+H	3
Multiple	163.076	163.075	C20269	Eugenol quinone methide	C10H10O2	162.068	M+H	3
Multiple	163.076	163.075	C12088	4-Hydroxycinnamoylmethane;p-Hydroxybenzalacetone;4-(p-Hydroxyphenyl)-3-buten-2-one	C10H10O2	162.068	M+H	3
Multiple	163.076	163.075	C10472	Isosafrole	C10H10O2	162.068	M+H	3
Multiple	163.076	163.075	C15419	trans-2-Phenylcyclopropanecarboxylic acid	C10H10O2	162.068	M+H	3
Unique	164.931	164.93	C13558	Dibasic sodium phosphate;Disodium phosphate	Na2HPO4	141.941	M+Na	3
Multiple	167.071	167.07	C01744	Phloretate;Phloretic acid;3-(4-Hydroxyphenyl)propionic acid	C9H10O3	166.063	M+H	3
Multiple	167.071	167.07	C01198	3-(2-Hydroxyphenyl)propanoate;2-Hydroxyphenylpropanoate;3-(2-Hydroxyphenyl)propionic acid;Melilotate;3-(2-Hydroxyphenyl)propionate	C9H10O3	166.063	M+H	3
Multiple	167.071	167.07	C02201	Veratraldehyde;Veratric aldehyde;3,4-Dimethoxybenzaldehyde	C9H10O3	166.063	M+H	3
Multiple	167.071	167.07	C10712	Paeonol	C9H10O3	166.063	M+H	3
Multiple	167.071	167.07	C03080	4-Hydroxyhydratropate	C9H10O3	166.063	M+H	3
Multiple	167.071	167.07	C02363	3-Ethoxybenzoate;3-Ethoxybenzoic acid	C9H10O3	166.063	M+H	3
Multiple	167.071	167.07	C12206	Caffeyl alcohol	C9H10O3	166.063	M+H	3
Multiple	167.071	167.07	C11380	Apocynin;Acetovanillone	C9H10O3	166.063	M+H	3
Multiple	167.071	167.07	C05607	Phenyllactate;(R)-Phenyllactate	C9H10O3	166.063	M+H	3
Multiple	167.071	167.07	C05581	3-Methoxy-4-hydroxyphenylacetaldehyde;(4-Hydroxy-3-methoxyphenyl)acetaldehyde;Homovanillin	C9H10O3	166.063	M+H	3
Multiple	167.071	167.07	C01456	Tropate;Tropic acid;alpha-(Hydroxymethyl)phenylacetic acid	C9H10O3	166.063	M+H	3
Multiple	167.071	167.07	C11457	3-(3-Hydroxyphenyl)propanoic acid;Dihydro-3-coumaric acid;3-Hydroxyphenylpropanoate;3-(3-Hydroxyphenyl)propanoate	C9H10O3	166.063	M+H	3
Unique	167.09	167.09	C03078	4-Guanidinobutanamide	C5H12N4O	144.101	M+Na	3
Unique	167.982	167.984	C19324	2-Amino-5-nitrothiazole;Aminonitrothiazole	C3H3N3O2S	144.995	M+Na	3
Multiple	169.123	169.122	C00848	6-Oxocineole;(1R,4S)-1,3,3-Trimethyl-2-oxabicyclo[2.2.2]octan-6-one;2-Oxo-1,8-cineole	C10H16O2	168.115	M+H	3
Multiple	169.123	169.122	C18019	1-Hydroxy-p-menth-8-en-2-one;2-Hydroxy-2-methyl-5-(1-methylethenyl)cyclohexanone;1-Hydroxymenth-8-en-2-one	C10H16O2	168.115	M+H	3
Multiple	169.123	169.122	C20323	(+)-6-endo-Hydroxycamphor	C10H16O2	168.115	M+H	3
Multiple	169.123	169.122	C06069	Iridodial;cis-trans-Iridodial	C10H16O2	168.115	M+H	3
Multiple	169.123	169.122	C09854	Diosphenol	C10H16O2	168.115	M+H	3
Multiple	169.123	169.122	C02108	1,2-Campholide	C10H16O2	168.115	M+H	3
Multiple	169.123	169.122	C08498	Lilac aldehyde	C10H16O2	168.115	M+H	3
Multiple	169.123	169.122	C09836	Ascaridole	C10H16O2	168.115	M+H	3
Multiple	169.123	169.122	C09804	cis-trans-Nepetalactol;cis-trans-Iridodial lactol	C10H16O2	168.115	M+H	3
Multiple	169.123	169.122	C11944	cis-2-Methyl-5-isopropylhexa-2,5-dienoic acid	C10H16O2	168.115	M+H	3
Multiple	169.123	169.122	C11418	(3S,6S)-6-Isopropenyl-3-methyl-2-oxo-oxepanone	C10H16O2	168.115	M+H	3
Multiple	169.123	169.122	C19731	(3S)-3-Hydroxycyclocitral	C10H16O2	168.115	M+H	3
Multiple	169.123	169.122	C20221	(6E)-8-Oxolinalool;trans-8-Oxolinalool	C10H16O2	168.115	M+H	3
Multiple	169.123	169.122	C11943	trans-2-Methyl-5-isopropylhexa-2,5-dienoic acid	C10H16O2	168.115	M+H	3
Multiple	169.123	169.122	C09786	Iridomyrmecin	C10H16O2	168.115	M+H	3
Multiple	169.123	169.122	C03448	(+)-exo-5-Hydroxycamphor;5-exo-Hydroxycamphor	C10H16O2	168.115	M+H	3
Multiple	169.123	169.122	C20322	(+)-6-exo-Hydroxycamphor	C10H16O2	168.115	M+H	3
Multiple	169.123	169.122	C20223	(6E)-8-Oxogeraniol	C10H16O2	168.115	M+H	3
Multiple	169.123	169.122	C11937	(1S,4R)-1-Hydroxy-2-oxolimonene;(1S,4R)-1-Hydroxymenth-8-en-2-one	C10H16O2	168.115	M+H	3
Multiple	169.123	169.122	C11651	8-Epiiridodial	C10H16O2	168.115	M+H	3
Multiple	169.123	169.122	C09785	(+)-Iridodial	C10H16O2	168.115	M+H	3
Multiple	169.123	169.122	C11403	(3S,6R)-6-Isopropenyl-3-methyl-2-oxo-oxepanone	C10H16O2	168.115	M+H	3
Multiple	169.123	169.122	C11402	(4R,7R)-4-Isopropenyl-7-methyl-2-oxo-oxepanone	C10H16O2	168.115	M+H	3
Multiple	169.123	169.122	C08489	(Z)-3,5-Hexadienyl butyrate	C10H16O2	168.115	M+H	3
Multiple	169.123	169.122	C11414	(4S,7R)-4-Isopropenyl-7-methyl-2-oxo-oxepanone;4-Isopropenyl-7-methyloxepan-2-one	C10H16O2	168.115	M+H	3
Multiple	169.123	169.122	C19083	(1R,4S)-1-Hydroxy-2-oxolimonene	C10H16O2	168.115	M+H	3
Multiple	169.123	169.122	C20222	(6E)-8-Hydroxygeranial	C10H16O2	168.115	M+H	3
Multiple	169.123	169.122	C09842	Chrysanthemic acid	C10H16O2	168.115	M+H	3
Multiple	169.123	169.122	C08546	Tiglyl tiglate;(E)-2-Methylcrotonic acid (E)-2-methyl-2-butenyl ester	C10H16O2	168.115	M+H	3
Multiple	169.123	169.122	C16461	Geranic acid;3,7-Dimethylocta-2,6-dienoate;Geranate	C10H16O2	168.115	M+H	3
Unique	169.978	169.979	C07279	2-Aminoethylarsonate;2-Aminoethylarsonic acid	C2H8AsNO3	168.972	M+H	3
Unique	170.118	170.118	C17730	Piperidione;3,3-Diethyl-2,4-dioxopiperidine	C9H15NO2	169.11	M+H	3
Multiple	171.039	171.038	C03124	beta-L-Aspartylhydroxamate	C4H8N2O4	148.048	M+Na	3
Multiple	171.039	171.038	C03015	O-Carbamoyl-L-serine	C4H8N2O4	148.048	M+Na	3
Multiple	171.039	171.038	C20631	(2S,3S)-3-Hydroxyasparagine	C4H8N2O4	148.048	M+Na	3
Multiple	171.139	171.138	C18202	8-Methyl-6-nonenoic acid	C10H18O2	170.131	M+H	3
Multiple	171.139	171.138	C20326	2-exo-Hydroxy-1,8-cineole	C10H18O2	170.131	M+H	3
Multiple	171.139	171.138	C03092	6-endo-Hydroxycineole;2-endo-Hydroxy-1,8-cineole	C10H18O2	170.131	M+H	3
Multiple	171.139	171.138	C07276	Limonene-1,2-diol;(1S,2S,4R)-Limonene-1,2-diol;(1S,2S,4R)-Menth-8-ene-1,2-diol	C10H18O2	170.131	M+H	3
Multiple	171.139	171.138	C09790	(+)-Neomatatabiol	C10H18O2	170.131	M+H	3
Multiple	171.139	171.138	C16462	Citronellate;Citronellic acid;3,7-Dimethyl-6-octenoic acid	C10H18O2	170.131	M+H	3
Multiple	171.139	171.138	C18027	(4R,7S)-7-Isopropyl-4-methyloxepan-2-one;(4R,7S)-4-Methyl-7-(1-methylethyl)-2-Oxepanone;Mentholactone	C10H18O2	170.131	M+H	3
Multiple	171.139	171.138	C17621	(6E)-8-Hydroxygeraniol;10-Hydroxygeraniol;8-Hydroxygeraniol	C10H18O2	170.131	M+H	3
Multiple	171.139	171.138	C19082	(1R,2R,4S)-Limonene-1,2-diol;(1R,2R,4S)-Menth-8-ene-1,2-diol	C10H18O2	170.131	M+H	3
Multiple	171.139	171.138	C18066	7-Isopropyl-4-methyloxepan-2-one	C10H18O2	170.131	M+H	3
Multiple	171.139	171.138	C18020	p-Menth-8-ene-1,2-diol;1-Methyl-4-(1-methylethenyl)-1,2-cyclohexanediol;Menth-8-ene-1,2-diol	C10H18O2	170.131	M+H	3
Multiple	171.139	171.138	C04433	(E)-3,7-Dimethylocta-1,6-diene-3,8-diol;(6E)-8-Hydroxylinalool	C10H18O2	170.131	M+H	3
Multiple	173.068	173.069	C17512	N-Methylanthranilamide;N-Methyl-2-aminobenzamide	C8H10N2O	150.079	M+Na	3
Multiple	173.068	173.069	C19680	N,N-Dimethyl-4-nitrosoaniline;Accelerine	C8H10N2O	150.079	M+Na	3
Unique	173.118	173.117	C16322	9-Oxononanoic acid	C9H16O3	172.11	M+H	3
Multiple	176.997	176.998	C08171	Sodium thiosalicylate;2-Mercapto-benzoic acid, monosodium salt	C7H5O2S. Na	175.991	M+H	3
Multiple	176.997	176.998	C19399	2,6-Dichloro-para-phenylenediamine;2,6-Dichloro-1,4-benzenediamine	C6H6Cl2N2	175.991	M+H	3
Multiple	177.055	177.055	C03081	4-Methylumbelliferone;Hymecromone	C10H8O3	176.047	M+H	3
Multiple	177.055	177.055	C01173	1,3,8-Naphthalenertriol;1,3,8-Trihydroxynaphthalene	C10H8O3	176.047	M+H	3
Multiple	177.055	177.055	C09268	Herniarin;7-Methoxycoumarin	C10H8O3	176.047	M+H	3
Multiple	177.055	177.056	C18980	Dimefox	C4H12FN2OP	154.067	M+Na	3
Multiple	177.092	177.091	C06359	Ethyl cinnamate;3-Phenylpropenoic acid ethyl	C11H12O2	176.084	M+H	3
Multiple	177.092	177.091	C12299	Cinnamyl acetate;3-Phenyl-2-propenyl acetate	C11H12O2	176.084	M+H	3
Multiple	177.092	177.091	C14111	5,6,7,8-Tetrahydro-2-naphthoic acid	C11H12O2	176.084	M+H	3
Multiple	177.092	177.091	C14083	cis-1,2-Dihydroxy-1,2-dihydro-8-methylnaphthalene	C11H12O2	176.084	M+H	3
Multiple	177.092	177.091	C08453	Lachnophyllum ester;2-Decene-4,6-diynoic acid, methyl ester, (E)-	C11H12O2	176.084	M+H	3
Multiple	177.092	177.091	C14102	cis-1,2-Dihydroxy-1,2-dihydro-7-methylnaphthalene	C11H12O2	176.084	M+H	3
Multiple	177.092	177.091	C10389	Prenylbenzoquinone	C11H12O2	176.084	M+H	3
Unique	178.991	178.993	C20341	Disodium malate;Disodium DL-malate	C4H4O5. 2Na	177.985	M+H	3
Unique	179.015	179.014	C11582	2-Chlorophenylhydrazine hydrochloride;o-Chlorophenylhydrazine hydrochloride	C6H7ClN2. HCl	178.006	M+H	3
Multiple	179.144	179.143	C14465	4-n-Hexylphenol	C12H18O	178.136	M+H	3
Multiple	179.144	179.143	C07523	Propofol;2,6-Diisopropylphenol	C12H18O	178.136	M+H	3
Unique	180.99	180.991	C20360	Sodium methallylsulfonate;Sodium methallyl sulfonate	C4H7O3S. Na	158.001	M+Na	3
Unique	181.123	181.122	C03929	3-tert-Butyl-5-methylcatechol	C11H16O2	180.115	M+H	3
Multiple	183.079	183.08	C06711	Fluoren-9-ol;9-Fluorenol;9-Hydroxyfluorene;Diphenylene carbinol	C13H10O	182.073	M+H	3
Multiple	183.079	183.08	C16918	Atractylodin	C13H10O	182.073	M+H	3
Multiple	183.079	183.08	C14460	2-Hydroxyfluorene;Fluoren-2-ol	C13H10O	182.073	M+H	3
Multiple	183.079	183.08	C01464	Xanthan;Xanthene	C13H10O	182.073	M+H	3
Multiple	183.079	183.08	C06354	Benzophenone;Diphenyl ketone	C13H10O	182.073	M+H	3
Multiple	183.079	183.08	C08399	Carlina oxide	C13H10O	182.073	M+H	3
Multiple	183.079	183.078	C03113	Diisopropyl phosphate	C6H15O4P	182.071	M+H	3
Multiple	184.095	184.097	C00788	L-Adrenaline;(R)-(-)-Adrenaline;(R)-(-)-Epinephrine;(R)-(-)-Epirenamine;(R)-(-)-Adnephrine;4-[(1R)-1-Hydroxy-2-(methylamino)ethyl]-1,2-benzenediol	C9H13NO3	183.089	M+H	3
Multiple	184.095	184.097	C11768	Levonordefrin;alpha-Methylnoradrenaline	C9H13NO3	183.089	M+H	3
Multiple	184.095	184.097	C17925	Nordephrine;alpha-Methylnorepinephrine;alpha-Methylnoradrenaline	C9H13NO3	183.089	M+H	3
Multiple	184.095	184.097	C05589	L-Normetanephrine	C9H13NO3	183.089	M+H	3
Multiple	184.095	184.094	C15025	(S)-Carnitine;D-Carnitine	C7H15NO3	161.105	M+Na	3
Multiple	184.095	184.094	C00318	L-Carnitine;L-gamma-Trimethyl-beta-hydroxybutyrobetaine;Vitamin BT;3-Carboxy-2-hydroxy-N,N,N-trimethyl-1-propanaminium hydroxide, inner salt;Levocarnitine;(R)-Carnitine	C7H15NO3	161.105	M+Na	3
Unique	184.986	184.985	C03232	3-Phosphonooxypyruvate;3-Phosphonooxypyruvic acid;3-Phosphohydroxypyruvate;3-Phosphohydroxypyruvic acid	C3H5O7P	183.977	M+H	3
Multiple	185.024	185.024	C15606	1,2-Dihydroxy-5-(methylthio)pent-1-en-3-one	C6H10O3S	162.035	M+Na	3
Multiple	185.024	185.024	C17211	2-Oxo-5-methylthiopentanoic acid;5-(Methylthio)-2-oxo-pentanoic acid	C6H10O3S	162.035	M+Na	3
Multiple	185.079	185.081	C11588	cis-3-(Carboxy-ethyl)-3,5-cyclo-hexadiene-1,2-diol;cis-3-(2-Carboxy-ethyl)-3,5-cyclo-hexadiene-1,2-diol;3-(cis-5,6-Dihydroxycyclohexa-1,3-dien-1-yl)propanoate	C9H12O4	184.074	M+H	3
Multiple	185.079	185.081	C05594	3-Methoxy-4-hydroxyphenylethyleneglycol	C9H12O4	184.074	M+H	3
Multiple	185.079	185.081	C06582	2-Hydroxy-6-oxo-7-methylocta-2,4-dienoate	C9H12O4	184.074	M+H	3
Multiple	185.079	185.081	C04535	7-Methyl-2-hydroxy-6-oxoocta-2,4-dienoate	C9H12O4	184.074	M+H	3
Multiple	185.079	185.081	C10765	Antiarol;3,4,5-Trimethoxyphenol	C9H12O4	184.074	M+H	3
Multiple	185.079	185.081	C11456	cis-3-(1-Carboxy-ethyl)-3,5-cyclo-hexadiene-1,2-diol	C9H12O4	184.074	M+H	3
Multiple	185.079	185.078	C08234	beta-Cymaropyranose;D-Cymarose;Cymarose;2,6-Dideoxy-3-O-methyl-D-ribo-hexose	C7H14O4	162.089	M+Na	3
Multiple	185.079	185.078	C08237	Oleandrose;beta-L-Oleandropyranose	C7H14O4	162.089	M+Na	3
Multiple	185.154	185.154	C13910	Undecylenic acid;Undecenoic acid	C11H20O2	184.146	M+H	3
Multiple	185.154	185.154	C13823	11-Undecanolactone	C11H20O2	184.146	M+H	3
Multiple	185.154	185.154	C08571	gamma-Undecalactone;2(3H)-Furanone, 5-heptyldihydro-	C11H20O2	184.146	M+H	3
Multiple	185.154	185.154	C12295	Citronellyl formate	C11H20O2	184.146	M+H	3
Multiple	185.154	185.154	C19420	2-Ethylhexyl acrylate	C11H20O2	184.146	M+H	3
Unique	187.097	187.096	C14112	cis-2-Carboxycyclohexyl-acetic acid	C9H14O4	186.089	M+H	3
Multiple	187.133	187.133	C11406	(5R)-6-Hydroxy-5-isopropenyl-2-methylhexanoate	C10H18O3	186.126	M+H	3
Multiple	187.133	187.133	C17620	Epomediol;2,6-Dihydroxycineol	C10H18O3	186.126	M+H	3
Multiple	187.133	187.133	C11417	(3S)-6-Hydroxy-3-isopropenyl-heptanoate;6-Hydroxy-3-isopropenylheptanoate	C10H18O3	186.126	M+H	3
Multiple	187.133	187.133	C11404	(3R)-6-Hydroxy-3-isopropenyl-heptanoate	C10H18O3	186.126	M+H	3
Multiple	187.133	187.133	C13945	2-Oxodecanoic acid;2-Oxodecanoate	C10H18O3	186.126	M+H	3
Multiple	187.133	187.133	C11420	(5S)-6-Hydroxy-5-isopropenyl-2-methylhexanoate	C10H18O3	186.126	M+H	3
Multiple	187.133	187.133	C02217	10-Oxodecanoate	C10H18O3	186.126	M+H	3
Multiple	187.133	187.133	C20714	3-Oxodecanoate	C10H18O3	186.126	M+H	3
Unique	190.968	190.966	C06670	2,4-Dichlorobenzoate;2,4-Dichlorobenzoic acid	C7H4Cl2O2	189.959	M+H	3
Unique	190.994	190.995	C20366	2-Oxo-3-(5-oxofuran-2-ylidene)propanoate	C7H4O5	168.006	M+Na	3
Multiple	191.002	191.001	C06336	3-Sulfocatechol;2,3-Dihydroxybenzenesulfonate	C6H6O5S	189.994	M+H	3
Multiple	191.002	191.001	C06674	4-Sulfocatechol	C6H6O5S	189.994	M+H	3
Multiple	191.106	191.107	C17854	Butylphthalide	C12H14O2	190.099	M+H	3
Multiple	191.106	191.107	C09017	Precocene I;Precocene 1	C12H14O2	190.099	M+H	3
Multiple	191.106	191.107	C06360	Propyl cinnamate;3-Phenylpropenoic acid propyl ester	C12H14O2	190.099	M+H	3
Multiple	191.106	191.107	C12459	3-Dimethylallyl-4-hydroxybenzaldehyde	C12H14O2	190.099	M+H	3
Multiple	191.106	191.107	C16987	Ligustilide	C12H14O2	190.099	M+H	3
Multiple	191.106	191.104	C02108	1,2-Campholide	C10H16O2	168.115	M+Na	3
Multiple	191.106	191.104	C00848	6-Oxocineole;(1R,4S)-1,3,3-Trimethyl-2-oxabicyclo[2.2.2]octan-6-one;2-Oxo-1,8-cineole	C10H16O2	168.115	M+Na	3
Multiple	191.106	191.104	C09842	Chrysanthemic acid	C10H16O2	168.115	M+Na	3
Multiple	191.106	191.104	C03448	(+)-exo-5-Hydroxycamphor;5-exo-Hydroxycamphor	C10H16O2	168.115	M+Na	3
Multiple	191.106	191.104	C06069	Iridodial;cis-trans-Iridodial	C10H16O2	168.115	M+Na	3
Multiple	191.106	191.104	C09854	Diosphenol	C10H16O2	168.115	M+Na	3
Multiple	191.106	191.104	C09804	cis-trans-Nepetalactol;cis-trans-Iridodial lactol	C10H16O2	168.115	M+Na	3
Multiple	191.106	191.104	C11402	(4R,7R)-4-Isopropenyl-7-methyl-2-oxo-oxepanone	C10H16O2	168.115	M+Na	3
Multiple	191.106	191.104	C09836	Ascaridole	C10H16O2	168.115	M+Na	3
Multiple	191.106	191.104	C11403	(3S,6R)-6-Isopropenyl-3-methyl-2-oxo-oxepanone	C10H16O2	168.115	M+Na	3
Multiple	191.106	191.104	C08489	(Z)-3,5-Hexadienyl butyrate	C10H16O2	168.115	M+Na	3
Multiple	191.106	191.104	C08498	Lilac aldehyde	C10H16O2	168.115	M+Na	3
Multiple	191.106	191.104	C08546	Tiglyl tiglate;(E)-2-Methylcrotonic acid (E)-2-methyl-2-butenyl ester	C10H16O2	168.115	M+Na	3
Multiple	191.106	191.104	C11651	8-Epiiridodial	C10H16O2	168.115	M+Na	3
Multiple	191.106	191.104	C11937	(1S,4R)-1-Hydroxy-2-oxolimonene;(1S,4R)-1-Hydroxymenth-8-en-2-one	C10H16O2	168.115	M+Na	3
Multiple	191.106	191.104	C09785	(+)-Iridodial	C10H16O2	168.115	M+Na	3
Multiple	191.106	191.104	C09786	Iridomyrmecin	C10H16O2	168.115	M+Na	3
Multiple	191.106	191.104	C11944	cis-2-Methyl-5-isopropylhexa-2,5-dienoic acid	C10H16O2	168.115	M+Na	3
Multiple	191.106	191.104	C20323	(+)-6-endo-Hydroxycamphor	C10H16O2	168.115	M+Na	3
Multiple	191.106	191.104	C16461	Geranic acid;3,7-Dimethylocta-2,6-dienoate;Geranate	C10H16O2	168.115	M+Na	3
Multiple	191.106	191.104	C11418	(3S,6S)-6-Isopropenyl-3-methyl-2-oxo-oxepanone	C10H16O2	168.115	M+Na	3
Multiple	191.106	191.104	C19731	(3S)-3-Hydroxycyclocitral	C10H16O2	168.115	M+Na	3
Multiple	191.106	191.104	C18019	1-Hydroxy-p-menth-8-en-2-one;2-Hydroxy-2-methyl-5-(1-methylethenyl)cyclohexanone;1-Hydroxymenth-8-en-2-one	C10H16O2	168.115	M+Na	3
Multiple	191.106	191.104	C20221	(6E)-8-Oxolinalool;trans-8-Oxolinalool	C10H16O2	168.115	M+Na	3
Multiple	191.106	191.104	C11414	(4S,7R)-4-Isopropenyl-7-methyl-2-oxo-oxepanone;4-Isopropenyl-7-methyloxepan-2-one	C10H16O2	168.115	M+Na	3
Multiple	191.106	191.104	C20322	(+)-6-exo-Hydroxycamphor	C10H16O2	168.115	M+Na	3
Multiple	191.106	191.104	C11943	trans-2-Methyl-5-isopropylhexa-2,5-dienoic acid	C10H16O2	168.115	M+Na	3
Multiple	191.106	191.104	C20222	(6E)-8-Hydroxygeranial	C10H16O2	168.115	M+Na	3
Multiple	191.106	191.104	C19083	(1R,4S)-1-Hydroxy-2-oxolimonene	C10H16O2	168.115	M+Na	3
Multiple	191.106	191.104	C20223	(6E)-8-Oxogeraniol	C10H16O2	168.115	M+Na	3
Multiple	192.139	192.138	C10935	N,N-Diethyl-m-toluamide;Diethyltoluamide;DEET	C12H17NO	191.131	M+H	3
Multiple	192.139	192.138	C10938	N,N-Diethylphenylacetamide;DEPA	C12H17NO	191.131	M+H	3
Multiple	192.139	192.138	C07904	Phendimetrazine	C12H17NO	191.131	M+H	3
Unique	193.007	193.006	C06607	Diethylthiophosphoric acid;DETP	C4H11O3PS	170.017	M+Na	3
Unique	193.132	193.134	C07142	Tocainide	C11H16N2O	192.126	M+H	3
Multiple	193.159	193.159	C14698	4-n-Heptylphenol;p-Heptylphenol;p-Hydroxyheptylbenzene	C13H20O	192.151	M+H	3
Multiple	193.159	193.159	C12287	beta-Ionone;trans-beta-Ionone	C13H20O	192.151	M+H	3
Multiple	193.159	193.159	C12286	alpha-Ionone	C13H20O	192.151	M+H	3
Multiple	194.118	194.118	C18418	Isoprocarb	C11H15NO2	193.11	M+H	3
Multiple	194.118	194.118	C09460	Heliamine	C11H15NO2	193.11	M+H	3
Multiple	194.118	194.118	C18957	2,3,5-Trimethacarb	C11H15NO2	193.11	M+H	3
Multiple	194.118	194.118	C09640	(-)-Salsoline	C11H15NO2	193.11	M+H	3
Multiple	194.118	194.118	C07577	3,4-Methylenedioxymethamphetamine;N-Methyl-3,4-methylenedioxyamphetamine;MDMA	C11H15NO2	193.11	M+H	3
Multiple	194.118	194.118	C07875	Butamben	C11H15NO2	193.11	M+H	3
Unique	195.123	195.122	C02131	Acetylagmatine	C7H16N4O	172.132	M+Na	3
Multiple	195.139	195.138	C16937	Cnidilide	C12H18O2	194.131	M+H	3
Multiple	195.139	195.138	C17002	Neocnidilide	C12H18O2	194.131	M+H	3
Multiple	195.139	195.138	C14305	4-Hexyloxyphenol	C12H18O2	194.131	M+H	3
Unique	195.175	195.174	C03527	Oxidized Latia luciferin	C13H22O	194.167	M+H	3
Multiple	197.154	197.154	C11338	Bornyl acetate;(1R,2S,4R)-(+)-Bornyl acetate	C12H20O2	196.146	M+H	3
Multiple	197.154	197.154	C08486	Ethyl(E,Z)-decadienoate;(2E,4Z)-2,4-Decadienoic acid, ethyl ester;Ethyl trans-2,cis-4-decadienoate	C12H20O2	196.146	M+H	3
Multiple	197.154	197.154	C09837	(1S,2R,4S)-(-)-Bornyl acetate	C12H20O2	196.146	M+H	3
Multiple	197.154	197.154	C12300	alpha-Terpinyl acetate;p-Menth-1-en-8-yl acetate	C12H20O2	196.146	M+H	3
Multiple	197.154	197.154	C09861	Geranyl acetate	C12H20O2	196.146	M+H	3
Multiple	197.154	197.154	C09863	Linalyl acetate	C12H20O2	196.146	M+H	3
Multiple	197.154	197.154	C12302	gamma-Terpinyl acetate;Cyclohexanol, 1-methyl-4-(1-methylethylidene)-, 1-acetate;p-Menth-4-en-1-yl acetate	C12H20O2	196.146	M+H	3
Multiple	197.154	197.154	C12301	beta-Terpinyl acetate;Cyclohexanol, 1-methyl-4-(1-methylethenyl)-, 1-acetate	C12H20O2	196.146	M+H	3
Multiple	197.154	197.154	C12306	Allyl cyclohexylpropionate;2-Propenyl 3-cyclohexylpropanoate	C12H20O2	196.146	M+H	3
Unique	197.993	197.993	C20670	2-Amino-5-chloromuconate 6-semialdehyde	C6H6ClNO3	175.004	M+Na	3
Unique	199.001	199	C04309	Phosphoenol-4-deoxy-3-tetrulosonate	C4H7O7P	197.993	M+H	3
Multiple	199.17	199.169	C16825	Neomenthyl acetate	C12H22O2	198.162	M+H	3
Multiple	199.17	199.169	C12298	Citronellyl acetate;3,7-Dimethyl-6-octen-1-yl acetate	C12H22O2	198.162	M+H	3
Multiple	199.17	199.169	C16947	Decanoyl acetaldehyde	C12H22O2	198.162	M+H	3
Multiple	199.17	199.169	C09870	(-)-Menthyl acetate;l-Menthyl acetate;Menthyl acetate	C12H22O2	198.162	M+H	3
Unique	199.181	199.18	C19109	Cycluron	C11H22N2O	198.173	M+H	3
Multiple	200.069	200.071	C19269	5-Nitroacenaphthene	C12H9NO2	199.063	M+H	3
Multiple	200.069	200.071	C10697	Isodictamnine	C12H9NO2	199.063	M+H	3
Multiple	200.069	200.071	C19473	4-Nitrobiphenyl;4-Nitro-1,1'-biphenyl	C12H9NO2	199.063	M+H	3
Multiple	200.069	200.071	C10660	Dictamnine	C12H9NO2	199.063	M+H	3
Unique	200.86	200.859	C19496	Pentachloroethane;1,1,1,2,2-Pentachloro-ethane	C2HCl5	199.852	M+H	3
Unique	200.973	200.975	C20341	Disodium malate;Disodium DL-malate	C4H4O5. 2Na	177.985	M+Na	3
Unique	200.996	200.996	C11582	2-Chlorophenylhydrazine hydrochloride;o-Chlorophenylhydrazine hydrochloride	C6H7ClN2. HCl	178.006	M+Na	3
Unique	203.107	203.107	C08992	Tremetone	C13H14O2	202.099	M+H	3
Multiple	206.067	206.067	C00248	Lipoamide;Thioctic acid amide	C8H15NOS2	205.06	M+H	3
Multiple	206.067	206.069	C19186	2-Amino-9H-pyrido[2,3-b]indole;2-Amino-alpha-carboline;A-alpha-C	C11H9N3	183.08	M+Na	3
Unique	209.014	209.013	C19844	(1S,3R)-3-(2,2-Dichloroethenyl)-2,2-dimethylcyclopropanecarboxylate	C8H10Cl2O2	208.006	M+H	3
Unique	209.154	209.154	C14236	4-Heptyloxyphenol;p-n-Heptyloxyphenol	C13H20O2	208.146	M+H	3
Multiple	210.051	210.053	C17949	N-Acetyldemethylphosphinothricin;N-Adpt	C6H12NO5P	209.045	M+H	3
Multiple	210.051	210.052	C06559	Deethylatrazine	C6H10ClN5	187.062	M+Na	3
Multiple	211.134	211.133	C16317	(+)-7-Isojasmonic acid	C12H18O3	210.126	M+H	3
Multiple	211.134	211.133	C08491	(-)-Jasmonic acid;Jasmonic acid;{(1R,2R)-3-Oxo-2-[(Z)pent-2-enyl]cyclopent-2-enyl}acetic acid;Jasmonate	C12H18O3	210.126	M+H	3
Unique	213.16	213.16	C16836	1,4'-Bipiperidine-1'-carboxylic acid;[1,4'-Bipiperidine]-1'-carboxylic acid	C11H20N2O2	212.153	M+H	3
Unique	213.186	213.185	C18206	cis-11-Methyl-2-dodecenoic acid	C13H24O2	212.178	M+H	3
Unique	214.985	214.987	C03753	2-Chloro-1,4-naphthoquinone	C10H5ClO2	191.998	M+Na	3
Unique	215.024	215.023	C19268	Niridazole	C6H6N4O3S	214.016	M+H	3
Unique	216.923	216.922	C19205	3-Chloro-4-(dichloromethyl)-5-hydroxy-2(5H)-furanone	C5H3Cl3O3	215.915	M+H	3
Multiple	217.159	217.159	C16919	Atractylone;Atractylol;Atractyloxide	C15H20O	216.151	M+H	3
Multiple	217.159	217.159	C16959	Furanodiene	C15H20O	216.151	M+H	3
Unique	218.139	218.139	C03017	O-Propanoylcarnitine;O-Propionylcarnitine	C10H19NO4	217.131	M+H	3
Multiple	221.118	221.117	C09928	Flossonol	C13H16O3	220.11	M+H	3
Multiple	221.118	221.117	C12263	1,2-Dimethoxy-4-[2-(2-propenyloxy)ethenyl]-benzene	C13H16O3	220.11	M+H	3
Multiple	221.118	221.117	C09018	Precocene II;Precocene 2	C13H16O3	220.11	M+H	3
Multiple	221.154	221.154	C09673	Glutinosone	C14H20O2	220.146	M+H	3
Multiple	221.154	221.154	C09519	Oblongolide	C14H20O2	220.146	M+H	3
Multiple	221.163	221.165	C07531	Prilocaine	C13H20N2O	220.158	M+H	3
Multiple	221.163	221.162	C19109	Cycluron	C11H22N2O	198.173	M+Na	3
Multiple	223.064	223.063	C17215	3-(3'-Methylthio)propylmalic acid;3-(3'-Methylthio)propylmalate	C8H14O5S	222.056	M+H	3
Multiple	223.064	223.063	C17214	2-(3'-Methylthio)propylmalic acid;2-(3'-Methylthio)propylmalate	C8H14O5S	222.056	M+H	3
Multiple	223.097	223.096	C14175	Diethyl phthalate;Diethyl 1,2-benzenedicarboxylate	C12H14O4	222.089	M+H	3
Multiple	223.097	223.096	C10429	Apiole	C12H14O4	222.089	M+H	3
Multiple	223.097	223.096	C19228	Diglycidyl resorcinol ether	C12H14O4	222.089	M+H	3
Multiple	223.097	223.096	C10449	Dillapiole;Dillapiol	C12H14O4	222.089	M+H	3
Multiple	223.097	223.096	C20225	Coniferyl acetate	C12H14O4	222.089	M+H	3
Multiple	223.134	223.133	C04223	(+/-)-6-Hydroxy-3-oxo-alpha-ionone	C13H18O3	222.126	M+H	3
Multiple	223.134	223.133	C02533	Dehydrovomifoliol;(6S)-6-Hydroxy-3-oxo-alpha-ionone	C13H18O3	222.126	M+H	3
Multiple	223.17	223.169	C16983	Kobusone	C14H22O2	222.162	M+H	3
Multiple	223.17	223.169	C09715	Rishitin	C14H22O2	222.162	M+H	3
Multiple	223.17	223.169	C16977	Isokobusone	C14H22O2	222.162	M+H	3
Multiple	223.17	223.169	C16977	Isokobusone	C14H22O2	222.162	M+H	3
Multiple	223.17	223.169	C16983	Kobusone	C14H22O2	222.162	M+H	3
Multiple	223.17	223.169	C09715	Rishitin	C14H22O2	222.162	M+H	3
Unique	224.012	224.014	C04327	4-Methyl-5-(2-phosphoethyl)thiazole;4-Methyl-5-(2-phosphono-oxyethyl)thiazole	C6H10NO4PS	223.007	M+H	3
Unique	224.998	224.998	C18832	Fenclorim	C10H6Cl2N2	223.991	M+H	3
Multiple	225.092	225.091	C16208	1-Methoxy-2-hydroxyanthracene	C15H12O2	224.084	M+H	3
Multiple	225.092	225.091	C14232	4'-Hydroxychalcone	C15H12O2	224.084	M+H	3
Multiple	225.092	225.091	C00766	Flavanone;2,3-Dihydroflavone	C15H12O2	224.084	M+H	3
Multiple	225.092	225.091	C02099	(2S)-Flavanone	C15H12O2	224.084	M+H	3
Multiple	225.092	225.091	C01927	Isoflavanone	C15H12O2	224.084	M+H	3
Multiple	225.092	225.091	C14231	4-Hydroxychalcone	C15H12O2	224.084	M+H	3
Multiple	225.092	225.091	C09321	2'-Hydroxychalcone	C15H12O2	224.084	M+H	3
Multiple	225.132	225.132	C01404	Arg-OEt	C8H18N4O2	202.143	M+Na	3
Multiple	225.132	225.132	C03626	NG,NG-Dimethyl-L-arginine;N,N-Dimethylarginine;Nomega,Nomega-Dimethyl-L-arginine;ADMA	C8H18N4O2	202.143	M+Na	3
Multiple	225.149	225.148	C04166	(+/-)-6-Hydroxy-3-oxo-alpha-ionol;Vomifoliol	C13H20O3	224.141	M+H	3
Multiple	225.149	225.148	C11512	Methyl jasmonate;(-)-Methyl jasmonate	C13H20O3	224.141	M+H	3
Multiple	225.149	225.148	C16318	(+)-7-Isomethyljasmonate	C13H20O3	224.141	M+H	3
Multiple	225.149	225.148	C01760	(6S,9R)-Vomifoliol;(6S,9R)-6-Hydroxy-3-oxo-alpha-ionol	C13H20O3	224.141	M+H	3
Unique	226.952	226.951	C12835	2,5-Dichloro-4-oxohex-2-enedioate	C6H4Cl2O5	225.944	M+H	3
Unique	227.201	227.201	C08322	Myristoleic acid;(9Z)-Tetradecenoic acid;9-Tetradecenoic acid;(Z)-Tetradec-9-enoic acid	C14H26O2	226.193	M+H	3
Unique	228.956	228.954	C11000	Dichloran;Dicloran;2,6-Dichloro-4-nitroaniline;DCNA	C6H4Cl2N2O2	205.965	M+Na	3
Unique	229.142	229.143	C16308	Traumatic acid;(2E)-Dodecenedioic acid;Dodec-2-enedioic acid	C12H20O4	228.136	M+H	3
Unique	229.217	229.216	C06424	Tetradecanoic acid;Tetradecanoate;Myristic acid	C14H28O2	228.209	M+H	3
Unique	232.993	232.991	C18719	Dimethipin;2,3-dihydro-5,6-dimethyl-1,4-dithiine 1,1,4,4-tetraoxide	C6H10O4S2	210.002	M+Na	3
Unique	234.133	234.133	C19098	Atraton	C9H17N5O	211.143	M+Na	3
Multiple	235.17	235.169	C17504	Sugeonol	C15H22O2	234.162	M+H	3
Multiple	235.17	235.169	C09721	Sclerosporin	C15H22O2	234.162	M+H	3
Multiple	235.17	235.169	C09743	Valerenic acid	C15H22O2	234.162	M+H	3
Multiple	235.17	235.169	C17491	13-Hydroxygermacrone	C15H22O2	234.162	M+H	3
Multiple	235.17	235.169	C09399	Drimenin	C15H22O2	234.162	M+H	3
Multiple	235.17	235.169	C19678	Germacrene A acid;Germacra-1(10),4,11(13)-trien-12-oate	C15H22O2	234.162	M+H	3
Multiple	235.17	235.169	C16949	Dehydrocurdione	C15H22O2	234.162	M+H	3
Multiple	235.17	235.169	C20309	Artemisinate;Artemisinic acid	C15H22O2	234.162	M+H	3
Multiple	235.17	235.169	C20404	1-Deoxypentalenate	C15H22O2	234.162	M+H	3
Multiple	235.17	235.169	C16942	Curcumenol	C15H22O2	234.162	M+H	3
Multiple	235.17	235.169	C09739	Tetradymol	C15H22O2	234.162	M+H	3
Multiple	235.17	235.169	C17090	alpha-Cyperone	C15H22O2	234.162	M+H	3
Multiple	235.17	235.169	C09350	Bakkenolide A	C15H22O2	234.162	M+H	3
Multiple	235.17	235.169	C17489	(4S,5S)-(+)-Germacrone 4,5-epoxide	C15H22O2	234.162	M+H	3
Multiple	235.17	235.169	C17492	Curcumenone	C15H22O2	234.162	M+H	3
Multiple	235.17	235.169	C09686	Hydroxyisopatchoulenone	C15H22O2	234.162	M+H	3
Multiple	235.17	235.169	C09409	Eremophilenolide	C15H22O2	234.162	M+H	3
Multiple	235.17	235.169	C17609	Chrysantherol	C15H22O2	234.162	M+H	3
Multiple	235.17	235.169	C09376	Confertifolin	C15H22O2	234.162	M+H	3
Multiple	235.17	235.169	C09677	Helminthosporal	C15H22O2	234.162	M+H	3
Multiple	235.17	235.169	C09712	Polygodial	C15H22O2	234.162	M+H	3
Unique	236.939	236.939	C16249	2-Bromomaleylacetate	C6H5BrO5	235.932	M+H	3
Multiple	237.186	237.185	C17604	Kikkanol B	C15H24O2	236.178	M+H	3
Multiple	237.186	237.185	C16946	Cyperolone	C15H24O2	236.178	M+H	3
Multiple	237.186	237.185	C09681	Hernandulcin	C15H24O2	236.178	M+H	3
Multiple	237.186	237.185	C17493	Curdione	C15H24O2	236.178	M+H	3
Multiple	237.186	237.185	C09627	Capsidiol	C15H24O2	236.178	M+H	3
Multiple	237.186	237.185	C09733	Sirenin	C15H24O2	236.178	M+H	3
Multiple	237.186	237.185	C16502	Farnesoic acid;trans,trans-Farnesoic acid	C15H24O2	236.178	M+H	3
Multiple	237.186	237.185	C02293	Latia luciferin	C15H24O2	236.178	M+H	3
Multiple	237.186	237.185	C09678	Helminthosporol	C15H24O2	236.178	M+H	3
Multiple	237.186	237.185	C09700	Lubimin	C15H24O2	236.178	M+H	3
Unique	242.926	242.928	C01874	2-Iodophenol	C6H5IO	219.939	M+Na	3
Unique	243.039	243.038	C04111	3-(Phosphoacetylamido)-L-alanine	C5H11N2O7P	242.03	M+H	3
Multiple	248.148	248.148	C18768	Terbumeton	C10H19N5O	225.159	M+Na	3
Multiple	248.148	248.148	C14186	Prometon;2,4-Bis(isopropylamino)-6-methoxy-1,3,5-triazine	C10H19N5O	225.159	M+Na	3
Multiple	248.148	248.148	C19106	Secbumeton	C10H19N5O	225.159	M+Na	3
Multiple	249.149	249.148	C09378	Confertin	C15H20O3	248.141	M+H	3
Multiple	249.149	249.148	C09345	Artemorin	C15H20O3	248.141	M+H	3
Multiple	249.149	249.148	C17887	Atractylenolide III	C15H20O3	248.141	M+H	3
Multiple	249.149	249.148	C09687	Illudin M	C15H20O3	248.141	M+H	3
Multiple	249.149	249.148	C09556	Tamaulipin A	C15H20O3	248.141	M+H	3
Multiple	249.149	249.148	C09507	Micheliolide	C15H20O3	248.141	M+H	3
Multiple	249.149	249.148	C07609	Parthenolide	C15H20O3	248.141	M+H	3
Multiple	249.149	249.148	C09301	Artabsin	C15H20O3	248.141	M+H	3
Multiple	249.149	249.148	C02771	1,2-Dihydrosantonin;1,2-Dihydro-alpha-santonin	C15H20O3	248.141	M+H	3
Multiple	249.149	249.148	C20400	1-Deoxy-11-oxopentalenate	C15H20O3	248.141	M+H	3
Multiple	249.149	249.148	C09488	Ivalin	C15H20O3	248.141	M+H	3
Multiple	249.149	249.148	C09537	Quadrone	C15H20O3	248.141	M+H	3
Multiple	249.149	249.148	C09544	Santamarin	C15H20O3	248.141	M+H	3
Multiple	249.149	249.148	C09562	Tomentosin	C15H20O3	248.141	M+H	3
Multiple	249.149	249.148	C13455	Abscisic aldehyde	C15H20O3	248.141	M+H	3
Multiple	249.149	249.148	C09660	Dehydrongaione	C15H20O3	248.141	M+H	3
Multiple	249.149	249.148	C09386	Damsin	C15H20O3	248.141	M+H	3
Multiple	249.149	249.148	C09626	Canellal;Muzigadial	C15H20O3	248.141	M+H	3
Multiple	249.149	249.148	C09534	Pseudoivalin	C15H20O3	248.141	M+H	3
Multiple	249.149	249.148	C09440	Eupatolide	C15H20O3	248.141	M+H	3
Multiple	251.129	251.128	C14469	Di-n-propylphthalate;Dipropyl phthalate	C14H18O4	250.12	M+H	3
Multiple	251.129	251.128	C14468	Diisopropyl phthalate	C14H18O4	250.12	M+H	3
Multiple	251.165	251.164	C14716	2-Ethylhexyl-4-hydroxybenzoate	C15H22O3	250.157	M+H	3
Multiple	251.165	251.164	C07020	Gemfibrozil	C15H22O3	250.157	M+H	3
Multiple	251.165	251.164	C13453	Xanthoxin;2-cis,4-trans-Xanthoxin	C15H22O3	250.157	M+H	3
Multiple	251.165	251.164	C13456	Abscisic alcohol	C15H22O3	250.157	M+H	3
Multiple	251.165	251.164	C09711	Piperdial	C15H22O3	250.157	M+H	3
Multiple	251.165	251.164	C09748	Warburganal	C15H22O3	250.157	M+H	3
Multiple	251.165	251.164	C20405	Pentalenate	C15H22O3	250.157	M+H	3
Multiple	251.165	251.164	C09689	Ipomeamarone;(+)-Ngaione	C15H22O3	250.157	M+H	3
Multiple	251.165	251.164	C20403	1-Deoxy-11beta-hydroxypentalenate	C15H22O3	250.157	M+H	3
Multiple	251.165	251.164	C09295	Arbusculin A	C15H22O3	250.157	M+H	3
Multiple	251.165	251.167	C05318	cis-N-Methyl-(S)-7,8,13,14-tetrahydroprotoberberine	C18H20N	250.16	M+H	3
Unique	251.201	251.201	C16503	Methyl farnesoate	C16H26O2	250.193	M+H	3
Unique	253.217	253.216	C16795	Hydnocarpic acid	C16H28O2	252.209	M+H	3
Unique	255.233	255.232	C08362	(9Z)-Hexadecenoic acid;Palmitoleic acid;cis-9-Hexadecenoic acid	C16H30O2	254.225	M+H	3
Unique	257.248	257.247	C00249	Hexadecanoic acid;Hexadecanoate;Hexadecylic acid;Palmitic acid;Palmitate;Cetylic acid	C16H32O2	256.24	M+H	3
Unique	258.818	258.82	C11091	Hexachloro-1,3-butadiene;HCBD;Hexachlorobutadiene	C4Cl6	257.813	M+H	3
Unique	261.132	261.132	C11079	Pirimicarb	C11H18N4O2	238.143	M+Na	3
Unique	264.853	264.854	C02575	Pentachlorophenol;PCP	C6HCl5O	263.847	M+H	3
Multiple	265.144	265.143	C11060	(-)-Abscisic acid;(-)-ABA	C15H20O4	264.136	M+H	3
Multiple	265.144	265.143	C09600	Vulgarin	C15H20O4	264.136	M+H	3
Multiple	265.144	265.143	C06082	Abscisate;Abscisic acid;(+)-Abscisic acid;ABA	C15H20O4	264.136	M+H	3
Multiple	265.144	265.143	C09683	Hirsutic acid C	C15H20O4	264.136	M+H	3
Multiple	265.144	265.143	C09304	Artemisiifolin	C15H20O4	264.136	M+H	3
Multiple	265.144	265.143	C20402	Neopentalenolactone D	C15H20O4	264.136	M+H	3
Multiple	265.144	265.143	C09531	Plenolin	C15H20O4	264.136	M+H	3
Multiple	265.144	265.143	C09453	Florilenalin	C15H20O4	264.136	M+H	3
Multiple	265.144	265.143	C09530	Pleniradin	C15H20O4	264.136	M+H	3
Multiple	265.144	265.143	C09506	Michelenolide	C15H20O4	264.136	M+H	3
Multiple	265.144	265.143	C10766	Ascosalitoxin	C15H20O4	264.136	M+H	3
Multiple	265.144	265.143	C09540	Ridentin	C15H20O4	264.136	M+H	3
Multiple	265.144	265.143	C09470	Granilin	C15H20O4	264.136	M+H	3
Multiple	265.144	265.143	C09542	Salonitenolide	C15H20O4	264.136	M+H	3
Multiple	265.144	265.143	C09574	Vermeerin	C15H20O4	264.136	M+H	3
Multiple	265.144	265.143	C09708	Phomenone	C15H20O4	264.136	M+H	3
Multiple	265.144	265.143	C09456	Geigerin	C15H20O4	264.136	M+H	3
Multiple	265.144	265.143	C09291	Amaralin	C15H20O4	264.136	M+H	3
Multiple	265.144	265.143	C09349	Baileyin	C15H20O4	264.136	M+H	3
Multiple	265.144	265.143	C09381	Coronopilin	C15H20O4	264.136	M+H	3
Multiple	265.144	265.143	C09355	Chamissonin	C15H20O4	264.136	M+H	3
Multiple	265.144	265.143	C09481	Hymenolin	C15H20O4	264.136	M+H	3
Multiple	265.144	265.143	C09498	Ludovicin A	C15H20O4	264.136	M+H	3
Multiple	265.144	265.143	C09688	Illudin S	C15H20O4	264.136	M+H	3
Multiple	265.144	265.143	C20399	Pentalenolactone D	C15H20O4	264.136	M+H	3
Multiple	265.156	265.155	C10497	Feruloylputrescine;Subaphyllin	C14H20N2O3	264.147	M+H	3
Multiple	265.156	265.156	C17716	Dehydrofalcarinol	C17H22O	242.167	M+Na	3
Multiple	265.156	265.156	C08451	Falcarinone;(Z)-1,9-Heptadecadiene-4,6-diyn-3-one	C17H22O	242.167	M+Na	3
Unique	266.159	266.157	C14526	Esprocarb	C15H23NOS	265.15	M+H	3
Multiple	269.248	269.247	C12100	omega-Cyclohexylundecanoic acid;Cyclohexaneundecanoic acid	C17H32O2	268.24	M+H	3
Multiple	269.248	269.247	C16536	9E-Heptadecenoic acid;(E)-Heptadec-9-enoic acid	C17H32O2	268.24	M+H	3
Unique	271.228	271.227	C19614	16-Oxo-palmitate	C16H30O3	270.219	M+H	3
Unique	271.264	271.263	C16995	Methyl palmitate	C17H34O2	270.256	M+H	3
Unique	275.128	275.128	C10256	4,4'-Dihydroxy-3,5-dimethoxydihydrostilbene	C16H18O4	274.12	M+H	3
Unique	279.094	279.095	C15497	1-(beta-D-Ribofuranosyl)-1,4-dihydronicotinamide;Reduced nicotinamide riboside	C11H16N2O5	256.106	M+Na	3
Multiple	279.16	279.159	C03343	2-Ethylhexyl phthalate	C16H22O4	278.152	M+H	3
Multiple	279.16	279.159	C14214	Dibutyl phthalate;Di-n-butyl phthalate;Dibutyl 1,2-benzenedicarboxylate	C16H22O4	278.152	M+H	3
Multiple	279.16	279.159	C15205	Diisobutyl phthalate;DIBP	C16H22O4	278.152	M+H	3
Multiple	280.163	280.166	C07341	Oxamniquine	C14H21N3O3	279.158	M+H	3
Multiple	280.163	280.166	C18433	Karbutilate	C14H21N3O3	279.158	M+H	3
Unique	280.173	280.173	C18898	Tiocarbazil;Thiocarbazil	C16H25NOS	279.166	M+H	3
Multiple	281.171	281.172	C14260	Diisobutyl adipate	C14H26O4	258.183	M+Na	3
Multiple	281.171	281.172	C14253	Dibutyl adipate;Di-n-butyl adipate	C14H26O4	258.183	M+Na	3
Multiple	281.248	281.247	C08282	Chaulmoogric acid	C18H32O2	280.24	M+H	3
Multiple	281.248	281.247	C01595	Linoleate;Linoleic acid;(9Z,12Z)-Octadecadienoic acid;9-cis,12-cis-Octadecadienoate;9-cis,12-cis-Octadecadienoic acid	C18H32O2	280.24	M+H	3
Multiple	281.248	281.247	C08321	Malvalic acid	C18H32O2	280.24	M+H	3
Multiple	281.248	281.247	C04056	9-cis,11-trans-Octadecadienoate;(9Z,11E)-Octadecadienoic acid	C18H32O2	280.24	M+H	3
Multiple	281.248	281.247	C08459	Stearolic acid;9-Stearolic acid	C18H32O2	280.24	M+H	3
Unique	283.227	283.227	C15465	6-Oxabicyclo[3.1.0]hexane-2-undecanoic acid methyl ester	C17H30O3	282.219	M+H	3
Unique	284.296	284.295	C13846	Octadecanamide;Stearamide;Stearic acid amide	C18H37NO	283.288	M+H	3
Multiple	285.28	285.279	C20356	Isooctadecanoic acid;Isostearic acid	C18H36O2	284.272	M+H	3
Multiple	285.28	285.279	C01530	Octadecanoic acid;Stearate;Stearic acid	C18H36O2	284.272	M+H	3
Multiple	288.161	288.159	C11782	Dihydromorphine	C17H21NO3	287.152	M+H	3
Multiple	288.161	288.159	C07239	Ritodrine	C17H21NO3	287.152	M+H	3
Multiple	288.161	288.159	C06991	Etodolac	C17H21NO3	287.152	M+H	3
Multiple	288.161	288.159	C08526	Galanthamine;Galantamine	C17H21NO3	287.152	M+H	3
Multiple	288.161	288.159	C09223	Mesembrenone	C17H21NO3	287.152	M+H	3
Multiple	288.161	288.159	C12195	Zephyramine	C17H21NO3	287.152	M+H	3
Unique	292.164	292.166	C09176	Eseridine	C15H21N3O3	291.158	M+H	3
Unique	294.033	294.033	C03225	3,5-Dinitro-L-tyrosine	C9H9N3O7	271.044	M+Na	3
Unique	295.03	295.029	C14237	4-[2,2-Dichloro-1-(4-methoxyphenyl)ethenyl]phenol;Monohydroxymethoxychlor olefin	C15H12Cl2O2	294.021	M+H	3
Multiple	295.228	295.227	C19827	Colneleate;(8E)-9-[(1E,3Z)-Nona-1,3-dien-1-yloxy]non-8-enoate	C18H30O3	294.219	M+H	3
Multiple	295.228	295.227	C16346	17-Hydroxylinolenic acid;(9Z,12Z,15Z)-17-Hydroxyoctadecatri-9,12,15-enoic acid	C18H30O3	294.219	M+H	3
Multiple	295.228	295.227	C14766	9-OxoODE;9-KODE;(10E,12Z)-9-Oxooctadeca-10,12-dienoic acid	C18H30O3	294.219	M+H	3
Multiple	295.228	295.227	C04780	8-[(1R,2R)-3-Oxo-2-{(Z)-pent-2-enyl}cyclopentyl]octanoate;OPC-8:0	C18H30O3	294.219	M+H	3
Multiple	295.228	295.227	C19613	Juvenile hormone I	C18H30O3	294.219	M+H	3
Multiple	295.228	295.227	C16316	13(S)-HOT;(9Z,11E,15Z)-(13S)-Hydroxyoctadeca-9,11,15-trienoate;(9Z,11E,15Z)-(13S)-13-Hydroxyoctadeca-9,11,15-trienoic acid;(9Z,11E,13S,15Z)-13-Hydroxyoctadeca-9,11,15-trienoic acid;13(S)-HOTrE	C18H30O3	294.219	M+H	3
Multiple	295.228	295.227	C04594	(9Z)-(13S)-12,13-Epoxyoctadeca-9,11-dienoic acid;(9Z)-(13S)-12,13-Epoxyoctadeca-9,11-dienoate;13(S)-EOD	C18H30O3	294.219	M+H	3
Multiple	295.228	295.227	C16326	9(S)-HOT;(9S)-(10E,12Z,15Z)-9-Hydroxyoctadecatri-10,12,15-enoic acid;9(S)-HOTrE	C18H30O3	294.219	M+H	3
Multiple	295.228	295.227	C14765	13-OxoODE;13-KODE;(9Z,11E)-13-Oxooctadeca-9,11-dienoic acid	C18H30O3	294.219	M+H	3
Multiple	295.228	295.227	C16342	2(R)-HOT;(2R)-(9Z,12Z,15Z)-2-Hydroxyoctadecatri-9,12,15-enoic acid;2(R)-HOTrE	C18H30O3	294.219	M+H	3
Multiple	295.228	295.227	C13798	8-(5-Hexyl-furan-2-yl)-octanoic acid;8-(5-Hexyl-furan-2-yl)-octanoate	C18H30O3	294.219	M+H	3
Multiple	297.149	297.148	C10285	4-Prenylresveratrol	C19H20O3	296.141	M+H	3
Multiple	297.149	297.146	C09171	Podocarpic acid	C17H22O3	274.157	M+Na	3
Multiple	297.149	297.146	C14660	Carbestrol;3-Ethyl-4-(p-methoxyphenyl)-2-methyl-3-cyclohexene-1-carboxylic acid	C17H22O3	274.157	M+Na	3
Multiple	297.149	297.146	C18131	Geranyl-hydroxybenzoate	C17H22O3	274.157	M+Na	3
Multiple	298.145	298.144	C06172	Neopinone	C18H19NO3	297.137	M+H	3
Multiple	298.145	298.144	C15087	3-Hydroxyestra-1,3,5(10),7-tetraene-16,17-dione 16-oxime	C18H19NO3	297.137	M+H	3
Multiple	298.145	298.144	C09457	Glaziovine	C18H19NO3	297.137	M+H	3
Multiple	298.145	298.144	C17077	Tuduranine	C18H19NO3	297.137	M+H	3
Multiple	298.145	298.144	C06175	Oripavine	C18H19NO3	297.137	M+H	3
Multiple	298.145	298.144	C06171	Codeinone;(5alpha)-7,8-Didehydro-4,5-epoxy-3-methoxy-17-methylmorphinan-6-one	C18H19NO3	297.137	M+H	3
Multiple	298.145	298.144	C09340	(-)-Apoglaziovine	C18H19NO3	297.137	M+H	3
Multiple	299.111	299.113	C10720	Picein	C14H18O7	298.105	M+H	3
Multiple	299.111	299.111	C01961	Thalassemine;L-Thalassemine	C8H19N4O6P	298.104	M+H	3
Multiple	301.142	301.143	C14739	alpha,alpha'-Diethyl-3,4,3',4'-stilbenetetraol;3,4,3',4'-Tetrahydroxy-alpha,alpha'-diethylstilbene	C18H20O4	300.136	M+H	3
Multiple	301.142	301.143	C20431	(+)-3'-Hydroxylarreatricin	C18H20O4	300.136	M+H	3
Multiple	301.142	301.143	C08981	Toxyl angelate	C18H20O4	300.136	M+H	3
Multiple	301.142	301.141	C14214	Dibutyl phthalate;Di-n-butyl phthalate;Dibutyl 1,2-benzenedicarboxylate	C16H22O4	278.152	M+Na	3
Multiple	301.142	301.141	C15205	Diisobutyl phthalate;DIBP	C16H22O4	278.152	M+Na	3
Multiple	301.142	301.141	C03343	2-Ethylhexyl phthalate	C16H22O4	278.152	M+Na	3
Unique	310.163	310.165	C10304	Fulvine	C16H23NO5	309.158	M+H	3
Multiple	313.144	313.143	C09136	Montanin A	C19H20O4	312.136	M+H	3
Multiple	313.144	313.143	C10283	4'-Prenyloxyresveratrol	C19H20O4	312.136	M+H	3
Multiple	313.144	313.143	C14935	m-(beta-Acetyl-alpha-ethyl-p-hydroxyphenethyl)benzoic acid	C19H20O4	312.136	M+H	3
Multiple	313.144	313.143	C14211	Butylbenzyl phthalate;Butyl phenylmethyl 1,2-benzenedicarboxylate	C19H20O4	312.136	M+H	3
Multiple	313.144	313.141	C17746	1-Dehydro-[6]-gingerdione	C17H22O4	290.152	M+Na	3
Multiple	313.144	313.141	C09492	Laurenobiolide	C17H22O4	290.152	M+Na	3
Multiple	313.144	313.141	C09564	Tulipinolide	C17H22O4	290.152	M+Na	3
Multiple	313.144	313.141	C09566	epi-Tulipinolide	C17H22O4	290.152	M+Na	3
Multiple	313.144	313.144	C14410	Phenbenzamine hydrochloride	C17H22N2. HCl	290.155	M+Na	3
Multiple	313.179	313.18	C20211	Yakuchinone A;Yakuchinone-A	C20H24O3	312.173	M+H	3
Multiple	313.179	313.18	C09120	Jatrophone	C20H24O3	312.173	M+H	3
Multiple	313.179	313.18	C10436	Centrolobine	C20H24O3	312.173	M+H	3
Multiple	313.179	313.18	C09524	Broussonin C	C20H24O3	312.173	M+H	3
Multiple	313.179	313.177	C14043	ML-236C	C18H26O3	290.188	M+Na	3
Multiple	317.049	317.051	C17136	Laurinterol	C15H19BrO	294.062	M+Na	3
Multiple	317.049	317.051	C17132	Aplysin	C15H19BrO	294.062	M+Na	3
Multiple	317.049	317.051	C17133	Filiformin;(-)-Filiformin	C15H19BrO	294.062	M+Na	3
Multiple	317.162	317.164	C07141	Timolol	C13H24N4O3S	316.157	M+H	3
Multiple	317.162	317.162	C10732	O-Methylptelefolonium	C18H22NO4	316.155	M+H	3
Multiple	317.162	317.164	C18776	Bupirimate	C13H24N4O3S	316.157	M+H	3
Multiple	317.162	317.162	C06528	Cinchonine;(9S)-Cinchonan-9-ol	C19H22N2O	294.173	M+Na	3
Multiple	317.162	317.162	C16735	Corynantheal	C19H22N2O	294.173	M+Na	3
Multiple	317.162	317.162	C09149	Eburnamonine;Vinburnine	C19H22N2O	294.173	M+Na	3
Multiple	317.162	317.162	C11635	10-Deoxysarpagine;Sarpagan-17-ol	C19H22N2O	294.173	M+Na	3
Multiple	317.162	317.162	C11379	Cinchonidine;(8alpha,9R)-Cinchonan-9-ol	C19H22N2O	294.173	M+Na	3
Unique	332.006	332.009	C10979	Chlozolinate;Dichlozolinate	C13H11Cl2NO5	331.001	M+H	3
Unique	333.116	333.115	C02087	Tos-Arg-CH2Cl	C13H21ClN4O2S	332.107	M+H	3
Multiple	335.126	335.127	C08200	Neostigmine methylsulfate	C12H19N2O2. CH3SO4	334.12	M+H	3
Multiple	335.126	335.125	C10283	4'-Prenyloxyresveratrol	C19H20O4	312.136	M+Na	3
Multiple	335.126	335.125	C09136	Montanin A	C19H20O4	312.136	M+Na	3
Multiple	335.126	335.125	C14935	m-(beta-Acetyl-alpha-ethyl-p-hydroxyphenethyl)benzoic acid	C19H20O4	312.136	M+Na	3
Multiple	335.126	335.125	C14211	Butylbenzyl phthalate;Butyl phenylmethyl 1,2-benzenedicarboxylate	C19H20O4	312.136	M+Na	3
Multiple	336.011	336.011	C17168	Eudistomin H	C15H12BrN3	313.022	M+Na	3
Multiple	336.011	336.011	C16840	Eudistomin G	C15H12BrN3	313.022	M+Na	3
Unique	341.306	341.305	C19427	Glycidyl stearate	C21H40O3	340.298	M+H	3
Unique	346.026	346.027	C14434	EPN;O-Ethyl O-p-nitrophenyl phenylphosphonothioate	C14H14NO4PS	323.038	M+Na	3
Multiple	346.109	346.107	C19064	Nitralin	C13H19N3O6S	345.099	M+H	3
Multiple	346.109	346.108	C19210	CI Basic red 9	C19H17N3. HCl	323.119	M+Na	3
Unique	348.991	348.988	C19077	Fenuron-TCA;Fenuron TCA	C9H13N2O. C2Cl3O2	325.999	M+Na	3
Unique	351.284	351.287	C02982	L-2-Hydroxyphytanate	C20H40O3	328.298	M+Na	3
Unique	353.057	353.06	C17405	Penicillin O	C13H18N2O4S2	330.071	M+Na	3
Multiple	354.895	354.892	C18451	Tetradifon	C12H6Cl4O2S	353.884	M+H	3
Multiple	354.895	354.892	C07967	Bithionol	C12H6Cl4O2S	353.884	M+H	3
Multiple	365.137	365.136	C05229	Phaseollidin hydrate	C20H22O5	342.147	M+Na	3
Multiple	365.137	365.136	C18164	Deoxymiroestrol	C20H22O5	342.147	M+Na	3
Multiple	379.283	379.284	C13856	2-Arachidonoylglycerol;2-Arachidonoyl-sn-glycerol;2-AG	C23H38O4	378.277	M+H	3
Multiple	379.283	379.284	C13857	1-Arachidonoylglycerol;1-Arachidonoyl-sn-glycerol	C23H38O4	378.277	M+H	3
Unique	381.218	381.221	C18416	Carbosulfan	C20H32N2O3S	380.213	M+H	3
Unique	384.109	384.108	C10602	Lilaline	C20H17NO7	383.101	M+H	3
Unique	385.037	385.038	C13833	NS 1619	C15H8F6N2O2	362.049	M+Na	3
Multiple	391.285	391.284	C03690	Bis(2-ethylhexyl)phthalate;Di(2-ethylhexyl)phthalate;Dioctyl phthalate;DEHP	C24H38O4	390.277	M+H	3
Multiple	391.285	391.284	C14227	Di-n-octyl phthalate;Bis(n-octyl) phthalate;Dioctyl 1,2-benzenedicarboxylate	C24H38O4	390.277	M+H	3
Multiple	391.285	391.284	C15375	Apocholic acid;3alpha,12alpha-Dihydroxy-5beta-chol-8(14)-en-24-oic acid	C24H38O4	390.277	M+H	3
Multiple	391.285	391.284	C11637	3alpha,12alpha-Dihydroxy-5beta-chol-6-enoate	C24H38O4	390.277	M+H	3
Multiple	391.285	391.284	C14577	Diisooctyl phthalate	C24H38O4	390.277	M+H	3
Unique	400.343	400.342	C02990	L-Palmitoylcarnitine	C23H45NO4	399.335	M+H	3
Unique	407.347	407.35	C17873	2-Hydroxytetracosanoic acid	C24H48O3	384.36	M+Na	3
Multiple	413.267	413.266	C15375	Apocholic acid;3alpha,12alpha-Dihydroxy-5beta-chol-8(14)-en-24-oic acid	C24H38O4	390.277	M+Na	3
Multiple	413.267	413.266	C11637	3alpha,12alpha-Dihydroxy-5beta-chol-6-enoate	C24H38O4	390.277	M+Na	3
Multiple	413.267	413.266	C14227	Di-n-octyl phthalate;Bis(n-octyl) phthalate;Dioctyl 1,2-benzenedicarboxylate	C24H38O4	390.277	M+Na	3
Multiple	413.267	413.266	C03690	Bis(2-ethylhexyl)phthalate;Di(2-ethylhexyl)phthalate;Dioctyl phthalate;DEHP	C24H38O4	390.277	M+Na	3
Multiple	413.267	413.266	C14577	Diisooctyl phthalate	C24H38O4	390.277	M+Na	3
Unique	414.013	414.016	C18344	Adenosine 5'-phosphate disodium	C10H12N5O7P. 2Na	391.027	M+Na	3
Unique	422.325	422.324	C02990	L-Palmitoylcarnitine	C23H45NO4	399.335	M+Na	3
Unique	432.291	432.287	C10829	Veratramine	C27H39NO2	409.298	M+Na	3
Multiple	444.251	444.251	C20535	beta-PC-M6;beta-10-Hydroxy-12-demethyl-11,12-dehydropaspaline	C27H35NO3	421.262	M+Na	3
Multiple	444.251	444.251	C20528	Terpendole B	C27H35NO3	421.262	M+Na	3
Multiple	444.251	444.251	C20558	alpha-PC-M6;alpha-10-Hydroxy-12-demethyl-11,12-dehydropaspaline	C27H35NO3	421.262	M+Na	3
Unique	468.311	468.311	C08007	Buprenorphine	C29H41NO4	467.304	M+H	3
Multiple	470.316	470.311	C11996	Methymycin	C25H43NO7	469.304	M+H	3
Multiple	470.316	470.311	C11995	Neomethymycin	C25H43NO7	469.304	M+H	3
Multiple	479.286	479.29	C07996	Dehydroemetine	C29H38N2O4	478.283	M+H	3
Multiple	479.286	479.29	C17411	o-Methylpsychotrine;1',2'-Dehydroemetin	C29H38N2O4	478.283	M+H	3
Unique	484.261	484.261	C00825	Kanamycin B;Bekanamycin;Nebramycin factor 5	C18H37N5O10	483.254	M+H	3
Unique	490.293	490.293	C08007	Buprenorphine	C29H41NO4	467.304	M+Na	3
Multiple	495.329	495.332	C16874	Makisterone A	C28H46O7	494.324	M+H	3
Multiple	495.329	495.332	C08829	Makisterone B	C28H46O7	494.324	M+H	3
Multiple	497.346	497.347	C11050	25-Hydroxy-24-epi-brassinolide	C28H48O7	496.34	M+H	3
Multiple	497.346	497.348	C04102	1-Palmitoylglycerophosphocholine;1-Palmitoyl-sn-glycero-3-phosphocholine	C24H51NO7P	496.34	M+H	3
Multiple	497.346	497.347	C11051	26-Hydroxy-24-epi-brassinolide	C28H48O7	496.34	M+H	3
Multiple	497.346	497.347	C19874	26-Hydroxybrassinolide	C28H48O7	496.34	M+H	3
Multiple	502.294	502.295	C06999	Fexofenadine;4-(1-Hydroxy-4-(4-(hydroxydiphenylmethyl)-1-piperidinyl)butyl)-alpha,alpha-dimethylbenzeneacetic acid	C32H39NO4	501.288	M+H	3
Multiple	502.294	502.295	C20555	Aflatrem	C32H39NO4	501.288	M+H	3
Multiple	516.309	516.308	C05683	2-Aminoethylphosphocholate	C26H46NO7P	515.301	M+H	3
Multiple	516.309	516.312	C12065	Tiamulin	C28H47NO4S	493.323	M+Na	3
Unique	519.274	519.272	C09286	Absinthin	C30H40O6	496.283	M+Na	3
Unique	523.3	523.303	C08807	11-Deoxocucurbitacin I	C30H44O6	500.314	M+Na	3
Unique	556.124	556.127	C17752	cyclo-Dopa-glucuronylglucoside	C21H27NO15	533.138	M+Na	3
Unique	560.638	560.633	C18203	2,2',4,4',5-Pentabromodiphenyl ether;PBDE 99;BDE 99	C12H5Br5O	559.626	M+H	3
Unique	572.372	572.373	C20561	21,22-Diprenylpaxilline	C37H49NO4	571.366	M+H	3
Unique	590.323	590.324	C20596	Penitrem D	C37H45NO4	567.335	M+Na	3
Unique	597.27	597.267	C08849	Asclepin	C31H42O10	574.278	M+Na	3
Unique	664.531	664.528	C13845	1,3-Di-(octadec-9Z-enoyl)-1-cyano-2-methylene-propane-1,3-diol	C41H71NO4	641.538	M+Na	3
Multiple	794.424	794.43	C01687	Tylosin B;Desmycosin	C39H65NO14	771.441	M+Na	3
Multiple	794.424	794.43	C14058	Leucomycin A5	C39H65NO14	771.441	M+Na	3
Unique	808.445	808.445	C14056	Leucomycin A1	C40H67NO14	785.456	M+Na	3
Unique	846.436	846.44	C15732	Chivosazole E	C46H65NO12	823.451	M+Na	3
Multiple	1014.28	1014.28	C16332	trans-2-Enoyl-OPC6-CoA	C37H58N7O18P3S	1013.28	M+H	3
Multiple	1014.28	1014.28	C05261	3-Oxotetradecanoyl-CoA	C35H60N7O18P3S	991.293	M+Na	3

## Sheet: Time course naïve volunteers
Supplementary Data 1. Putative annotation of differentially abundant metabolite features along the course of P. vivax infection in naïve volunteers.
MatchCategory	mz	theoretical.mz	KEGGID	Name	Formula	MonoisotopicMass	Adduct	Annotation_level
Unique	114.067	114.066	C00791	Creatinine;1-Methylglycocyamidine	C4H7N3O	113.059	M+H	1
Unique	118.065	118.065	C00463	Indole;2,3-Benzopyrrole	C8H7N	117.058	M+H	1
Unique	118.087	118.086	C16436	Valine	C5H11NO2	117.079	M+H	1
Unique	130.05	130.05	C01877	Oxoproline;Oxo-L-proline	C5H7NO3	129.043	M+H	1
Unique	130.066	130.065	C06413	Quinoline;Benzo[b]pyridine	C9H7N	129.058	M+H	1
Unique	134.045	134.045	C00049	L-Aspartate;L-Aspartic acid;2-Aminosuccinic acid;L-Asp	C4H7NO4	133.037	M+H	1
Unique	150.059	150.058	C00073	L-Methionine;Methionine;L-2-Amino-4methylthiobutyric acid	C5H11NO2S	149.051	M+H	1
Unique	153.041	153.041	C00385	Xanthine	C5H4N4O2	152.033	M+H	1
Unique	160.076	160.076	C00637	Indole-3-acetaldehyde;2-(Indol-3-yl)acetaldehyde;Indoleacetaldehyde	C10H9NO	159.068	M+H	1
Unique	166.087	166.086	C02057	Phenylalanine;alpha-Amino-beta-phenylpropionic acid	C9H11NO2	165.079	M+H	1
Unique	170.093	170.092	C01152	N(pi)-Methyl-L-histidine;N-pros-Methyl-L-histidine;3-Methylhistidine;1-Methylhistidine	C7H11N3O2	169.085	M+H	1
Unique	176.066	176.067	C03139	N-Amidino-L-aspartate;N-Amidino-L-aspartic acid;Guanidinosuccinic acid	C5H9N3O4	175.059	M+H	1
Unique	177.103	177.102	C00780	Serotonin;3-(2-Aminoethyl)-1H-indol-5-ol;5-Hydroxytryptamine;Enteramine	C10H12N2O	176.095	M+H	1
Unique	189.124	189.123	C12989	N2-Acetyl-L-lysine;N(alpha)-Acetyllysine	C8H16N2O3	188.116	M+H	1
Unique	205.098	205.097	C00806	Tryptophan;alpha-Amino-beta-(3-indolyl)-propionic acid	C11H12N2O2	204.09	M+H	1
Unique	209.093	209.092	C01718	Kynurenine;3-Anthraniloylalanine	C10H12N2O3	208.085	M+H	1
Unique	227.115	227.114	C00386	Carnosine;Nalpha-(beta-alanyl)-L-histidine	C9H14N4O3	226.107	M+H	1
Unique	241.032	241.031	C01420	Cystine;Dicysteine;alpha-Diamino-beta-dithiolactic acid	C6H12N2O4S2	240.024	M+H	1
Multiple	100.04	100.039	C07273	Succinimide;2,5-Pyrrolidinedione;Butanimide;2,5-Diketopyrrolidine	C4H5NO2	99.032	M+H	3
Multiple	100.04	100.039	C11103	Hymexazol	C4H5NO2	99.032	M+H	3
Multiple	100.076	100.076	C11118	N-Methyl-2-pyrrolidinone;1-Methyl-2-pyrrolidinone;N-Methylpyrrolidone	C5H9NO	99.0684	M+H	3
Multiple	100.076	100.076	C18796	(2R)-2-Hydroxy-2-methylbutanenitrile;2-Hydroxy-2-methylbutanenitrile	C5H9NO	99.0684	M+H	3
Unique	100.112	100.112	C00571	Cyclohexylamine;Cyclohexanamine	C6H13N	99.1048	M+H	3
Multiple	101.096	101.096	C02373	4-Methylpentanal;Isocaproaldehyde;Isohexanal	C6H12O	100.089	M+H	3
Multiple	101.096	101.096	C02893	Unsaturated alcohol	C6H12O	100.089	M+H	3
Multiple	101.096	101.096	C08492	3-Hexenol;Leaf alcohol;3-Hexen-1-ol;(3Z)-3-Hexen-1-ol;cis-3-Hexen-1-ol;(3Z)-Hex-3-en-1-ol	C6H12O	100.089	M+H	3
Multiple	101.096	101.096	C00854	Cyclohexanol;Hexalin;Hexahydrophenol;Cyclohexan-1-ol	C6H12O	100.089	M+H	3
Multiple	101.096	101.096	C19263	Methyl isobutyl ketone	C6H12O	100.089	M+H	3
Multiple	102.092	102.091	C20312	(Z)-2-Methylbutanal oxime	C5H11NO	101.084	M+H	3
Multiple	102.092	102.091	C19491	(E)-2-Methylbutanal oxime	C5H11NO	101.084	M+H	3
Multiple	102.092	102.091	C01842	Pentanamide;Valeramide	C5H11NO	101.084	M+H	3
Multiple	102.092	102.091	C03982	2-Methylpropanal O-methyloxime;Isobutyraldoxime O-methyl ether	C5H11NO	101.084	M+H	3
Multiple	102.092	102.091	C10974	4-Methylaminobutanal	C5H11NO	101.084	M+H	3
Multiple	102.092	102.091	C17255	3-Methylbutyraldehyde oxime	C5H11NO	101.084	M+H	3
Multiple	102.092	102.091	C12455	5-Aminopentanal	C5H11NO	101.084	M+H	3
Multiple	102.128	102.128	C14691	Triethylamine;N,N-Diethylethanamine	C6H15N	101.12	M+H	3
Multiple	102.128	102.128	C08306	Hexylamine;1-Hexanamine	C6H15N	101.12	M+H	3
Unique	103.032	103.032	C14398	Ethylenethiourea;2-Mercaptoimidazoline	C3H6N2S	102.025	M+H	3
Multiple	103.039	103.039	C00164	Acetoacetate;3-Oxobutanoic acid;beta-Ketobutyric acid;Acetoacetic acid	C4H6O3	102.032	M+H	3
Multiple	103.039	103.039	C06002	(S)-Methylmalonate semialdehyde	C4H6O3	102.032	M+H	3
Multiple	103.039	103.039	C00109	2-Oxobutanoate;2-Ketobutyric acid;2-Oxobutyric acid;2-Oxobutyrate;2-Oxobutanoic acid;alpha-Ketobutyric acid;alpha-Ketobutyrate	C4H6O3	102.032	M+H	3
Multiple	103.039	103.039	C00349	2-Methyl-3-oxopropanoate;3-Oxo-2-methylpropanoate;Methylmalonate semialdehyde	C4H6O3	102.032	M+H	3
Multiple	103.039	103.039	C00232	Succinate semialdehyde;Succinic semialdehyde;4-Oxobutanoate	C4H6O3	102.032	M+H	3
Multiple	103.076	103.075	C08262	3-Methylbutanoic acid;Isovaleric acid;Isovalerate	C5H10O2	102.068	M+H	3
Multiple	103.076	103.075	C18319	2-Methylbutyrate;2-Methylbutyric acid	C5H10O2	102.068	M+H	3
Multiple	103.076	103.075	C00803	Pentanoate;Valerate;Pentanoic acid;Valeric acid;Valerianic acid;n-Pentanoate;n-Valeric acid	C5H10O2	102.068	M+H	3
Unique	105.07	105.07	C07083	Styrene;Phenylethylene	C8H8	104.063	M+H	3
Multiple	106.951	106.951	C18765	Sodium chlorate	O3Cl. Na	105.943	M+H	3
Multiple	107.049	107.049	C00261	Benzaldehyde;Benzoic aldehyde	C7H6O	106.042	M+H	3
Multiple	107.049	107.049	C00193	Aromatic aldehyde	C7H6O	106.042	M+H	3
Multiple	107.071	107.07	C14689	Diethylene glycol;2,2'-Oxydiethanol;1,5-Dihydroxy-3-oxapentane	C4H10O3	106.063	M+H	3
Multiple	108.081	108.081	C14403	ortho-Toluidine;o-Toluidine;2-Aminotoluene	C7H9N	107.073	M+H	3
Multiple	108.081	108.081	C15562	Benzylamine;Benzenemethanamine	C7H9N	107.073	M+H	3
Multiple	108.081	108.081	C02299	N-Methylaniline;N-Methylbenzenamine	C7H9N	107.073	M+H	3
Unique	1086.42	1086.41	C16645	(13Z,16Z)-Docosadi-13,16-enoyl-CoA	C43H74N7O17P3S	1085.41	M+H	3
Multiple	109.065	109.065	C01468	4-Cresol;p-Cresol;4-Hydroxytoluene;4-Methylphenol	C7H8O	108.058	M+H	3
Multiple	109.065	109.065	C01467	3-Cresol;m-Cresol;3-Hydroxytoluene	C7H8O	108.058	M+H	3
Multiple	109.065	109.065	C01403	Anisole;Methoxybenzene;Methyl phenyl ether;Phenol methyl ether	C7H8O	108.058	M+H	3
Multiple	109.065	109.065	C01542	o-Cresol;2-Hydroxytoluene;o-Methylphenol	C7H8O	108.058	M+H	3
Multiple	109.065	109.065	C00556	Benzyl alcohol;alpha-Hydroxytoluene;Benzenemethanol;Phenylmethanol;Phenylcarbinol;Hydroxymethylbenzene	C7H8O	108.058	M+H	3
Multiple	109.065	109.065	C03485	Aromatic primary alcohol;Aromatic alcohol	C7H8O	108.058	M+H	3
Multiple	111.021	111.021	C18401	Fosetyl	C2H7O3P	110.013	M+H	3
Multiple	111.021	111.021	C19406	Dimethyl hydrogen phosphite	C2H7O3P	110.013	M+H	3
Multiple	111.021	111.021	C18676	alpha-Chlorohydrin;3-Monochloro-1,2-propanediol	C3H7ClO2	110.013	M+H	3
Multiple	111.044	111.044	C00530	Hydroquinone;p-Benzenediol;1,4-Benzenediol;1,4-Dihydroxybenzene;Benzene-1,4-diol;Quinol;4-Hydroxyphenol	C6H6O2	110.037	M+H	3
Multiple	111.044	111.044	C01751	Resorcinol;Resorcin;1,3-Benzenediol;1,3-Dihydroxybenzene;m-Hydroquinone	C6H6O2	110.037	M+H	3
Multiple	111.044	111.044	C15571	Catechol	C6H6O2	110.037	M+H	3
Multiple	111.044	111.044	C01785	Benzenediol	C6H6O2	110.037	M+H	3
Multiple	111.044	111.044	C00090	Catechol;1,2-Benzenediol;o-Benzenediol;1,2-Dihydroxybenzene;Brenzcatechin;Pyrocatechol	C6H6O2	110.037	M+H	3
Multiple	111.044	111.044	C11115	5-Methyl-2-furaldehyde;5-Methyl-2-furfural	C6H6O2	110.037	M+H	3
Multiple	112.956	112.956	C14859	Chloroacetyl chloride	C2H2Cl2O	111.948	M+H	3
Multiple	112.956	112.956	C14857	1,1-Dichloroethylene epoxide;2,2-Dichlorooxirane	C2H2Cl2O	111.948	M+H	3
Multiple	112.956	112.956	C14858	2,2-Dichloroacetaldehyde	C2H2Cl2O	111.948	M+H	3
Unique	113.024	113.023	C01546	2-Furoate;2-Furoic acid;2-Furancarboxylic acid;Pyromucic acid	C5H4O3	112.016	M+H	3
Multiple	113.06	113.06	C08502	Parasorbic acid	C6H8O2	112.052	M+H	3
Multiple	113.06	113.06	C04091	cis-1,2-Dihydrobenzene-1,2-diol;cis-Benzeneglycol;cis-Cyclohexa-3,5-diene-1,2-diol	C6H8O2	112.052	M+H	3
Multiple	113.06	113.06	C08063	1,4-Cyclohexanedione	C6H8O2	112.052	M+H	3
Multiple	113.06	113.06	C06105	Cyclohexane-1,2-dione	C6H8O2	112.052	M+H	3
Multiple	113.06	113.06	C04221	trans-1,2-Dihydrobenzene-1,2-diol	C6H8O2	112.052	M+H	3
Multiple	113.06	113.06	C01066	Cyclohexane-1,3-dione;1,3-Cyclohexanedione;Dihydroresorcinol	C6H8O2	112.052	M+H	3
Multiple	114.055	114.055	C07275	Glutarimide;Piperidine-2,6-dione;2,6-Diketopiperidine	C5H7NO2	113.048	M+H	3
Multiple	114.055	114.055	C04322	delta-1-Pyrroline-5-carboxylate;3,4-Dihydro-2H-Pyrrole-2-carboxylate	C5H7NO2	113.048	M+H	3
Multiple	114.055	114.055	C03564	1-Pyrroline-2-carboxylate;1-Pyrroline-2-carboxylic acid;delta1-Pyrroline 2-carboxylate;1-Pyrroline 2-carboxylate	C5H7NO2	113.048	M+H	3
Multiple	114.055	114.055	C03912	(S)-1-Pyrroline-5-carboxylate;L-1-Pyrroline-5-carboxylate;1-Pyrroline-5-carboxylate	C5H7NO2	113.048	M+H	3
Unique	114.092	114.091	C06593	epsilon-Caprolactam	C6H11NO	113.084	M+H	3
Multiple	115.039	115.039	C00596	2-Hydroxy-2,4-pentadienoate;cis-2-Hydroxypenta-2,4-dienoate;Oxopent-4-enoate;2-Oxopent-4-enoate;2-Hydroxypenta-2,4-dienoate	C5H6O3	114.032	M+H	3
Multiple	115.039	115.039	C07091	cis-Acetylacrylate	C5H6O3	114.032	M+H	3
Multiple	115.051	115.05	C08311	Muscimol	C4H6N2O2	114.043	M+H	3
Multiple	115.051	115.05	C02565	N-Methylhydantoin;N-Methylimidazolidine-2,4-dione	C4H6N2O2	114.043	M+H	3
Multiple	115.051	115.05	C00429	5,6-Dihydrouracil;Dihydro-2,4(1H,3H)-pyrimidinedione;Dihydrouracile;Dihydrouracil;5,6-Dihydro-2,4-dihydroxypyrimidine;Hydrouracil;2,4-Dioxotetrahydropyrimidine	C4H6N2O2	114.043	M+H	3
Multiple	115.051	115.05	C02512	3-Cyano-L-alanine;L-3-Cyanoalanine;L-beta-Cyanoalanine	C4H6N2O2	114.043	M+H	3
Multiple	115.051	115.05	C02777	2,5-Dioxopiperazine;Diketopiperazine;2,5-Diazacyclohexane-1,4-dione;2,5-Piperazinedione;Glycine anhydride	C4H6N2O2	114.043	M+H	3
Multiple	115.076	115.075	C03228	3-Hydroxycyclohexanone	C6H10O2	114.068	M+H	3
Multiple	115.076	115.075	C01880	epsilon-Caprolactone;6-Hexanolide;1-Oxa-2-oxocycloheptane;2-Oxepanone;Hexano-6-lactone	C6H10O2	114.068	M+H	3
Multiple	115.076	115.075	C01147	2-Hydroxycyclohexan-1-one;2-Hydroxycyclohexanone;Adipoin	C6H10O2	114.068	M+H	3
Multiple	117.055	117.055	C06255	2-Oxopentanoic acid;2-Oxovalerate;2-Oxopentanoate;alpha-Ketovaleric acid	C5H8O3	116.047	M+H	3
Multiple	117.055	117.055	C02233	3-Oxopentanoic acid;3-Oxopentanoate	C5H8O3	116.047	M+H	3
Multiple	117.055	117.055	C00141	3-Methyl-2-oxobutanoic acid;3-Methyl-2-oxobutyric acid;3-Methyl-2-oxobutanoate;2-Oxo-3-methylbutanoate;2-Oxoisovalerate;2-Oxoisopentanoate;alpha-Ketovaline;2-Ketovaline;2-Keto-3-methylbutyric acid	C5H8O3	116.047	M+H	3
Multiple	117.055	117.055	C03273	5-Oxopentanoate;Glutarate semialdehyde	C5H8O3	116.047	M+H	3
Multiple	117.091	117.091	C12304	Butyl acetate;n-Butyl acetate	C6H12O2	116.084	M+H	3
Multiple	117.091	117.091	C01585	Hexanoic acid;Hexanoate;Hexylic acid;n-Caproic acid	C6H12O2	116.084	M+H	3
Multiple	117.091	117.091	C12293	Isoamyl formate	C6H12O2	116.084	M+H	3
Multiple	117.091	117.091	C02948	4-Hydroxyhexan-3-one;4-Hydroxy-3-hexanone;Propioin	C6H12O2	116.084	M+H	3
Multiple	117.091	117.091	C03739	trans-1,2-Cyclohexanediol;trans-Cyclohexane-1,2-diol	C6H12O2	116.084	M+H	3
Multiple	117.091	117.091	C12313	cis-1,2-Cyclohexanediol;cis-Cyclohexane-1,2-diol	C6H12O2	116.084	M+H	3
Unique	117.103	117.102	C00990	5-Aminopentanamide	C5H12N2O	116.095	M+H	3
Multiple	121.065	121.065	C06758	p-Tolualdehyde;p-Methylbenzaldehyde;4-Methylbenzaldehyde;4-Toluylaldehyde;p-Formyltoluene	C8H8O	120.058	M+H	3
Multiple	121.065	121.065	C07209	3-Methylbenzaldehyde;m-Tolualdehyde	C8H8O	120.058	M+H	3
Multiple	121.065	121.065	C07113	Acetophenone;1-Phenylethanone;Phenyl methyl ketone;Acetylbenzene;Methyl phenyl ketone	C8H8O	120.058	M+H	3
Multiple	121.065	121.065	C20782	(S)-2-Phenyloxirane;(S)-Styrene oxide	C8H8O	120.058	M+H	3
Multiple	121.065	121.065	C00601	Phenylacetaldehyde;alpha-Tolualdehyde	C8H8O	120.058	M+H	3
Multiple	121.065	121.065	C02083	Styrene oxide;Styrene-7,8-oxide	C8H8O	120.058	M+H	3
Multiple	121.065	121.065	C05627	4-Hydroxystyrene;4-Vinylphenol	C8H8O	120.058	M+H	3
Multiple	121.065	121.065	C07214	2-Methylbenzaldehyde;o-Toluic aldehyde;2-Formyltoluene;o-Tolualdehyde	C8H8O	120.058	M+H	3
Multiple	121.101	121.101	C14522	3-Ethyltoluene;1-Methyl-3-ethylbenzene	C9H12	120.094	M+H	3
Multiple	121.101	121.101	C14396	Cumene;Isopropylbenzene	C9H12	120.094	M+H	3
Multiple	121.101	121.101	C14508	Mesitylene;1,3,5-Trimethylbenzene	C9H12	120.094	M+H	3
Multiple	121.101	121.101	C14533	1,2,4-Trimethylbenzene;Pseudocumene	C9H12	120.094	M+H	3
Multiple	121.101	121.101	C14572	2-Ethyltoluene;o-Methylethylbenzene;1-Ethyl-2-methylbenzene	C9H12	120.094	M+H	3
Multiple	121.101	121.101	C14518	1,2,3-Trimethylbenzene;Hemimellitene	C9H12	120.094	M+H	3
Unique	122.06	122.06	C09815	Benzamide	C7H7NO	121.053	M+H	3
Multiple	123.044	123.044	C00539	Aromatic acid;Aromatic carboxylic acid	C7H6O2	122.037	M+H	3
Multiple	123.044	123.044	C00180	Benzoate;Benzoic acid;Benzenecarboxylic acid;Phenylformic acid;Dracylic acid	C7H6O2	122.037	M+H	3
Multiple	123.044	123.044	C03067	3-Hydroxybenzaldehyde	C7H6O2	122.037	M+H	3
Multiple	123.044	123.044	C06202	Salicylaldehyde;o-Hydroxybenzaldehyde;2-Hydroxybenzaldehyde	C7H6O2	122.037	M+H	3
Multiple	123.044	123.044	C00633	4-Hydroxybenzaldehyde;p-Hydroxybenzaldehyde	C7H6O2	122.037	M+H	3
Multiple	123.044	123.044	C15474	Tropolone	C7H6O2	122.037	M+H	3
Multiple	123.081	123.08	C07112	1-Phenylethanol;Methylphenyl carbinol;alpha-Methylbenzyl alcohol	C8H10O	122.073	M+H	3
Multiple	123.081	123.08	C11348	(S)-1-Phenylethanol;(S)-1-Phenethyl alcohol	C8H10O	122.073	M+H	3
Multiple	123.081	123.08	C14386	3-Ethylphenol	C8H10O	122.073	M+H	3
Multiple	123.081	123.08	C06757	4-Methylbenzyl alcohol;alpha-Hydroxy-p-xylene;4-Tolylcarbinol	C8H10O	122.073	M+H	3
Multiple	123.081	123.08	C07216	3-Methylbenzyl alcohol	C8H10O	122.073	M+H	3
Multiple	123.081	123.08	C07213	2-Methylbenzyl alcohol	C8H10O	122.073	M+H	3
Multiple	123.081	123.08	C14582	2,4-Dimethylphenol;1-Hydroxy-2,4-dimethylbenzene	C8H10O	122.073	M+H	3
Multiple	123.081	123.08	C14385	2-Ethylphenol;o-Ethylphenol	C8H10O	122.073	M+H	3
Multiple	123.081	123.081	C18585	Chlormequat	C5H13ClN	122.074	M+H	3
Multiple	123.081	123.08	C13637	4-Ethylphenol;p-Ethylphenol	C8H10O	122.073	M+H	3
Multiple	123.081	123.08	C05853	Phenylethyl alcohol;Phenethyl alcohol;2-Phenylethanol	C8H10O	122.073	M+H	3
Unique	124.957	124.958	C07295	Methanearsonous acid;Methylarsonite	CH5AsO2	123.951	M+H	3
Unique	125.035	125.035	C19915	Pyrazinoic acid;2-Pyrazinecarboxylic acid	C5H4N2O2	124.027	M+H	3
Multiple	125.06	125.06	C00727	Orcinol;5-Methyl-1,3-benzenediol;5-Methylresorcinol;3,5-Toluenediol;3,5-Dihydroxytoluene	C7H8O2	124.052	M+H	3
Multiple	125.06	125.06	C17467	p-Hydroxybenzyl alcohol;4-Hydroxybenzyl alcohol;p-Methylolphenol	C7H8O2	124.052	M+H	3
Multiple	125.06	125.06	C02923	2,3-Dihydroxytoluene;3-Methylcatechol	C7H8O2	124.052	M+H	3
Multiple	125.06	125.06	C02323	Salicyl alcohol;Saligenin;2-Hydroxybenzyl alcohol;2-(Hydroxymethyl)phenol	C7H8O2	124.052	M+H	3
Multiple	125.06	125.06	C03351	3-Hydroxybenzyl alcohol;3-Hydroxybenzenemethanol	C7H8O2	124.052	M+H	3
Multiple	125.06	125.06	C06730	4-Methylcatechol;3,4-Dihydroxytoluene;1,2-Dihydroxy-4-methylbenzene;4-Methyl-1,2-benzenediol	C7H8O2	124.052	M+H	3
Multiple	125.06	125.06	C15572	Guaiacol	C7H8O2	124.052	M+H	3
Multiple	125.06	125.06	C01502	o-Methoxyphenol;Guaiacol;Catechol monomethyl ether	C7H8O2	124.052	M+H	3
Multiple	127.039	127.039	C02183	Phloroglucinol;1,3,5-Benzenetriol;1,3,5-Trihydroxybenzene	C6H6O3	126.032	M+H	3
Multiple	127.039	127.039	C11918	Maltol	C6H6O3	126.032	M+H	3
Multiple	127.039	127.039	C02752	Triacetate lactone;4-Hydroxy-6-methyl-2-pyrone	C6H6O3	126.032	M+H	3
Multiple	127.039	127.039	C20718	4-Hydroxy-5-methyl-2-methylenefuran-3(2H)-one	C6H6O3	126.032	M+H	3
Multiple	127.039	127.039	C01108	1,2,3-Trihydroxybenzene;Pyrogallol;Pyrogallic acid;1,2,3-Benzenetriol	C6H6O3	126.032	M+H	3
Multiple	127.039	127.039	C11101	5-Hydroxymethyl-2-furaldehyde;HMF;5-Hydroxymethylfurfural	C6H6O3	126.032	M+H	3
Multiple	127.039	127.039	C02814	Benzene-1,2,4-triol;Hydroxyhydroquinone;1,2,4-Benzenetriol;1,2,4-Trihydroxybenzene;Hydroxyquinol	C6H6O3	126.032	M+H	3
Unique	127.073	127.073	C08737	Melamine;2,4,6-Triamino-1,3,5-triazine	C3H6N6	126.065	M+H	3
Multiple	127.076	127.075	C04592	Toluene-cis-dihydrodiol;(1S,2R)-3-Methylcyclohexa-3,5-diene-1,2-diol	C7H10O2	126.068	M+H	3
Multiple	127.076	127.075	C12101	1-Cyclohexenecarboxylic acid;Cyclohex-1-enecarboxylic acid;1-Cyclohexene-1-carboxylic acid	C7H10O2	126.068	M+H	3
Unique	127.112	127.112	C07287	Sulcatone;Methylheptenone;6-Methylhept-5-en-2-one;6-Methyl-5-hepten-2-one	C8H14O	126.105	M+H	3
Multiple	128.071	128.071	C13694	Isoguvacine	C6H9NO2	127.063	M+H	3
Multiple	128.071	128.071	C10149	Guvacine	C6H9NO2	127.063	M+H	3
Multiple	128.071	128.071	C08268	L-Baikiain;4,5-Dehydropipecolic acid	C6H9NO2	127.063	M+H	3
Multiple	128.071	128.071	C08292	alpha-(Methylenecyclopropyl)glycine	C6H9NO2	127.063	M+H	3
Multiple	128.071	128.071	C04092	delta1-Piperideine-2-carboxylate;1,2-Didehydropiperidine-2-carboxylate	C6H9NO2	127.063	M+H	3
Multiple	128.071	128.071	C00450	(S)-2,3,4,5-Tetrahydropyridine-2-carboxylate;delta1-Piperideine-6-L-carboxylate	C6H9NO2	127.063	M+H	3
Unique	128.107	128.107	C11519	N-Cyclohexylformamide	C7H13NO	127.1	M+H	3
Unique	128.951	128.95	C11149	Dichloroacetate	C2H2Cl2O2	127.943	M+H	3
Multiple	129.055	129.055	C06719	Dihydrophloroglucinol	C6H8O3	128.047	M+H	3
Multiple	129.055	129.055	C20717	4-Hydroxy-2,5-dimethylfuran-3(2H)-one;Dimethylhydroxy furanone	C6H8O3	128.047	M+H	3
Multiple	129.055	129.055	C20443	5-Hydroxymethylfurfuryl alcohol;2,5-Bis(hydroxymethyl)furan	C6H8O3	128.047	M+H	3
Multiple	129.055	129.055	C11354	2-Hydroxy-cis-hex-2,4-dienoate	C6H8O3	128.047	M+H	3
Multiple	129.055	129.055	C06761	(4E)-2-Oxohexenoic acid;2-Oxohex-trans-4-enoate	C6H8O3	128.047	M+H	3
Multiple	129.055	129.055	C20240	(2Z,4Z)-2-Hydroxyhexa-2,4-dienoate;(2Z,4Z)-2-Hydroxyhexa-2,4-dienoic acid	C6H8O3	128.047	M+H	3
Multiple	129.055	129.055	C01125	Dihydro-4,4-dimethyl-2,3-furandione;2-Dehydropantoyl lactone;2-Dehydropantolactone	C6H8O3	128.047	M+H	3
Multiple	129.091	129.091	C10921	Butyl acrylate	C7H12O2	128.084	M+H	3
Multiple	129.091	129.091	C10976	1-Oxa-2-oxo-3-methylcycloheptane	C7H12O2	128.084	M+H	3
Multiple	129.091	129.091	C13717	beta-EMGBL;beta-Ethyl-beta-methyl-gamma-butyrolactone	C7H12O2	128.084	M+H	3
Multiple	129.091	129.091	C09822	Cyclohexane-1-carboxylate;Cyclohexanecarboxylic acid;Hexahydrobenzoic acid	C7H12O2	128.084	M+H	3
Multiple	129.091	129.091	C08487	Ethyl tiglate;Ethyl 2-methylbut-2-enoate;(E)-2-Methyl-2-butenoic acid ethyl ester	C7H12O2	128.084	M+H	3
Multiple	129.091	129.091	C13714	alpha-EMGBL;2-Ethyl-2-methyl-4-butyrolactone	C7H12O2	128.084	M+H	3
Multiple	129.091	129.091	C11950	3-Isopropyl-3-butenoic acid;3-Isopropylbut-3-enoic acid	C7H12O2	128.084	M+H	3
Multiple	129.091	129.091	C10976	1-Oxa-2-oxo-3-methylcycloheptane	C7H12O2	128.084	M+H	3
Multiple	129.091	129.091	C09822	Cyclohexane-1-carboxylate;Cyclohexanecarboxylic acid;Hexahydrobenzoic acid	C7H12O2	128.084	M+H	3
Multiple	129.091	129.091	C13717	beta-EMGBL;beta-Ethyl-beta-methyl-gamma-butyrolactone	C7H12O2	128.084	M+H	3
Multiple	129.091	129.091	C10921	Butyl acrylate	C7H12O2	128.084	M+H	3
Multiple	129.091	129.091	C11950	3-Isopropyl-3-butenoic acid;3-Isopropylbut-3-enoic acid	C7H12O2	128.084	M+H	3
Multiple	129.091	129.091	C08487	Ethyl tiglate;Ethyl 2-methylbut-2-enoate;(E)-2-Methyl-2-butenoic acid ethyl ester	C7H12O2	128.084	M+H	3
Multiple	129.091	129.091	C13714	alpha-EMGBL;2-Ethyl-2-methyl-4-butyrolactone	C7H12O2	128.084	M+H	3
Multiple	129.128	129.127	C07288	Sulcatol;6-Methylhept-5-en-2-ol;6-Methyl-5-hepten-2-ol	C8H16O	128.12	M+H	3
Multiple	129.128	129.127	C14272	1-Octen-3-ol	C8H16O	128.12	M+H	3
Multiple	129.128	129.127	C01545	1-Octanal;1-Caprylaldehyde;1-Octylaldehyde;1-Octaldehyde	C8H16O	128.12	M+H	3
Multiple	129.128	129.127	C17145	3-Octanone	C8H16O	128.12	M+H	3
Unique	130.967	130.966	C14860	2,2-Dichloro-1,1-ethanediol	C2H4Cl2O2	129.959	M+H	3
Multiple	131.071	131.07	C14530	2-Hydroxyethyl methacrylate;HEMA	C6H10O3	130.063	M+H	3
Multiple	131.071	131.07	C06102	Adipate semialdehyde;Hexan-1-one-6-carboxylate;6-Oxohexanoate;6-Oxohexanoic acid	C6H10O3	130.063	M+H	3
Multiple	131.071	131.07	C03500	Ethyl 3-oxobutanoate;Ethyl acetoacetate	C6H10O3	130.063	M+H	3
Multiple	131.071	131.07	C01012	(R)-Pantolactone;(R)-Pantoyl lactone;(3R)-Dihydro-3-hydroxy-4,4-dimethyl-2(3H)-furanone	C6H10O3	130.063	M+H	3
Multiple	131.071	131.07	C03241	6-Hydroxyhexan-6-olide;6-Hydroxy-6-hexanolactone	C6H10O3	130.063	M+H	3
Multiple	131.071	131.07	C00233	4-Methyl-2-oxopentanoate;2-Oxoisocaproate	C6H10O3	130.063	M+H	3
Multiple	131.071	131.07	C02122	3-Oxohexanoic acid;3-Oxohexanoate	C6H10O3	130.063	M+H	3
Multiple	131.071	131.07	C00671	(S)-3-Methyl-2-oxopentanoic acid;(S)-3-Methyl-2-oxopentanoate;(3S)-3-Methyl-2-oxopentanoic acid;(3S)-3-Methyl-2-oxopentanoate	C6H10O3	130.063	M+H	3
Multiple	131.071	131.07	C00902	2-Oxohexanoic acid;2-Oxohexanoate;alpha-Ketocaproic acid	C6H10O3	130.063	M+H	3
Multiple	131.071	131.07	C06008	(3R)-3-Methyl-2-oxopentanoic acid;(R)-2-Oxo-3-methylpentanoic acid;(R)-2-Oxo-3-methylpentanoate	C6H10O3	130.063	M+H	3
Multiple	131.071	131.07	C03467	beta-Ketoisocaproate;beta-Ketoisocaproic acid;3-Oxo-4-methylpentanoate;4-Methyl-3-oxopentanoic acid	C6H10O3	130.063	M+H	3
Multiple	131.071	131.07	C12314	1-Oxa-2-oxo-3-hydroxycycloheptane	C6H10O3	130.063	M+H	3
Multiple	131.071	131.07	C03465	3-Methyl-2-oxopentanoate;2-Oxo-3-methylvalerate	C6H10O3	130.063	M+H	3
Multiple	131.071	131.07	C02129	5-Oxohexanoic acid;5-Oxohexanoate;4-Acetylbutyric acid	C6H10O3	130.063	M+H	3
Multiple	131.107	131.107	C17714	Heptanoic acid	C7H14O2	130.099	M+H	3
Multiple	131.107	131.107	C12296	Isoamyl acetate	C7H14O2	130.099	M+H	3
Multiple	131.107	131.107	C12290	Ethyl isovalerate	C7H14O2	130.099	M+H	3
Multiple	133.102	133.101	C14114	Tetralin;1,2,3,4-Tetrahydronaphthalene	C10H12	132.094	M+H	3
Multiple	133.102	133.101	C14411	Dicyclopentadiene	C10H12	132.094	M+H	3
Unique	134.082	134.081	C20313	N-Hydroxy-L-valine	C5H11NO3	133.074	M+H	3
Unique	135.102	135.102	C20334	1,2,6-Hexanetriol	C6H14O3	134.094	M+H	3
Multiple	135.117	135.117	C18150	n-Butylbenzene	C10H14	134.11	M+H	3
Multiple	135.117	135.117	C14142	sec-Butylbenzene;(1-Methylpropyl)benzene;2-Phenylbutane	C10H14	134.11	M+H	3
Multiple	135.117	135.117	C06575	p-Cymene	C10H14	134.11	M+H	3
Multiple	135.117	135.117	C14583	1,4-Diethylbenzene;p-Diethylbenzene	C10H14	134.11	M+H	3
Multiple	135.117	135.117	C14534	1,2,4,5-Tetramethylbenzene;Durene	C10H14	134.11	M+H	3
Multiple	136.076	136.076	C07565	Acetanilide;N-Phenylacetamide;N-Acetylarylamine	C8H9NO	135.068	M+H	3
Multiple	136.076	136.076	C16075	(Z)-Phenylacetaldehyde oxime;Z-Phenylacetaldoxime	C8H9NO	135.068	M+H	3
Multiple	136.076	136.076	C15561	N-Benzylformamide	C8H9NO	135.068	M+H	3
Multiple	136.076	136.076	C19714	(E)-Phenylacetaldoxime;(E)-Phenylacetaldehyde oxime	C8H9NO	135.068	M+H	3
Multiple	136.076	136.076	C02505	2-Phenylacetamide;alpha-Phenylacetamide	C8H9NO	135.068	M+H	3
Multiple	137.06	137.06	C07189	2-Hydroxyacetophenone;omega-Hydroxyacetophenone	C8H8O2	136.052	M+H	3
Multiple	137.06	137.06	C07085	3-Vinylcatechol	C8H8O2	136.052	M+H	3
Multiple	137.06	137.06	C06224	3,4-Dihydroxystyrene	C8H8O2	136.052	M+H	3
Multiple	137.06	137.06	C07215	o-Toluate;o-Methylbenzoate;o-Toluic Acid;2-Methylbenzoic acid	C8H8O2	136.052	M+H	3
Multiple	137.06	137.06	C01454	Toluate;p-Toluate;p-Toluic acid;4-Methylbenzoic acid;Toluenecarboxylic acid;Crithminic acid	C8H8O2	136.052	M+H	3
Multiple	137.06	137.06	C05613	Benzylformate	C8H8O2	136.052	M+H	3
Multiple	137.06	137.06	C20645	Methyl benzoate	C8H8O2	136.052	M+H	3
Multiple	137.06	137.06	C07086	Phenylacetic acid;Benzylformic acid;Phenylacetate;Benzeneacetic acid	C8H8O2	136.052	M+H	3
Multiple	137.06	137.06	C10700	4'-Hydroxyacetophenone;(4-Hydroxyphenyl)ethan-1-one	C8H8O2	136.052	M+H	3
Multiple	137.06	137.06	C15583	Phenyl acetate	C8H8O2	136.052	M+H	3
Multiple	137.06	137.06	C03765	4-Hydroxyphenylacetaldehyde;2-(4-Hydroxyphenyl)acetaldehyde	C8H8O2	136.052	M+H	3
Multiple	137.06	137.06	C07211	m-Methylbenzoate;m-Toluic Acid;beta-Bethylbenzoic acid;m-Toluylic acid	C8H8O2	136.052	M+H	3
Multiple	137.06	137.06	C10761	p-Anisaldehyde	C8H8O2	136.052	M+H	3
Multiple	137.06	137.06	C14087	3-Methylsalicylaldehyde;2-Hydroxy-3-methylbenzaldehyde	C8H8O2	136.052	M+H	3
Multiple	137.06	137.06	C00548	Phenyl acetate;Acetylphenol;Acetic acid,phenyl ester	C8H8O2	136.052	M+H	3
Unique	137.097	137.096	C14311	4-Propylphenol	C9H12O	136.089	M+H	3
Multiple	137.106	137.107	C07430	Phenelzine	C8H12N2	136.1	M+H	3
Multiple	137.106	137.107	C04203	N,N-Dimethyl-1,4-phenylenediamine;N,N-Dimethyl-p-phenylenediamine;p-Amino-N,N-dimethylaniline	C8H12N2	136.1	M+H	3
Multiple	137.133	137.132	C06078	Limonene;Dipentene;dl-Limonene;Cajeputene;Kautschin	C10H16	136.125	M+H	3
Multiple	137.133	137.132	C00521	(-)-Limonene;(-)-(S)-Limonene;(-)-(4S)-Limonene	C10H16	136.125	M+H	3
Multiple	137.133	137.132	C20230	(+)-Sabinene	C10H16	136.125	M+H	3
Multiple	137.133	137.132	C06074	Myrcene;beta-Myrcene	C10H16	136.125	M+H	3
Multiple	137.133	137.132	C20242	(-)-Sabinene;(1S,5S)-1-Isopropyl-4-methylenebicyclo[3.1.0]hexane	C10H16	136.125	M+H	3
Multiple	137.133	137.132	C06307	(-)-beta-Pinene;(1S,5S)-6,6-Dimethyl-2-methylenebicyclo[3.1.1]heptane	C10H16	136.125	M+H	3
Multiple	137.133	137.132	C09882	beta-Pinene	C10H16	136.125	M+H	3
Multiple	137.133	137.132	C06305	(-)-Comphene;(-)-Camphene	C10H16	136.125	M+H	3
Multiple	137.133	137.132	C09900	gamma-Terpinene	C10H16	136.125	M+H	3
Multiple	137.133	137.132	C16777	Sabinene;Sabinen	C10H16	136.125	M+H	3
Multiple	137.133	137.132	C06075	Terpinolene	C10H16	136.125	M+H	3
Multiple	137.133	137.132	C11392	(-)-beta-Phellandrene	C10H16	136.125	M+H	3
Multiple	137.133	137.132	C06306	(+)-alpha-Pinene;(1R,5R)-2,6,6-Trimethylbicyclo[3.1.1]hept-2-ene	C10H16	136.125	M+H	3
Multiple	137.133	137.132	C11382	(+)-3-Carene;Isodiprene;(+)-Car-3-ene;(1S,6R)-3,7,7-Trimethylbicyclo[4.1.0]hept-3-ene	C10H16	136.125	M+H	3
Multiple	137.133	137.132	C09877	(+)-beta-Phellandrene	C10H16	136.125	M+H	3
Multiple	137.133	137.132	C09898	alpha-Terpinene	C10H16	136.125	M+H	3
Multiple	137.133	137.132	C09839	Car-3-ene;(-)-3-Carene	C10H16	136.125	M+H	3
Multiple	137.133	137.132	C06304	(+)-Comphene;(+)-Camphene	C10H16	136.125	M+H	3
Multiple	137.133	137.132	C09873	(E)-beta-Ocimene;beta-Ocimene	C10H16	136.125	M+H	3
Multiple	137.133	137.132	C06099	d-Limonene;(+)-Limonene;(+)-(R)-Limonene;(+)-(4R)-Limonene	C10H16	136.125	M+H	3
Multiple	137.133	137.132	C20241	Tricyclene	C10H16	136.125	M+H	3
Multiple	137.133	137.132	C06308	(-)-alpha-Pinene;(1S,5S)-2,6,6-Trimethylbicyclo[3.1.1]hept-2-ene	C10H16	136.125	M+H	3
Multiple	137.133	137.132	C20244	(+)-beta-Pinene;(1R,5R)-6,6-Dimethyl-2-methylenebicyclo[3.1.1]hept-2-ene	C10H16	136.125	M+H	3
Multiple	137.133	137.132	C11391	(S)-(+)-alpha-Phellandrene	C10H16	136.125	M+H	3
Multiple	137.133	137.132	C09875	(R)-(-)-alpha-Phellandrene	C10H16	136.125	M+H	3
Multiple	137.133	137.132	C09880	alpha-Pinene	C10H16	136.125	M+H	3
Multiple	137.133	137.132	C19818	beta-Phellandrene	C10H16	136.125	M+H	3
Multiple	137.133	137.132	C06076	Comphene;Camphene	C10H16	136.125	M+H	3
Unique	139.016	139.015	C06454	Fosfomycin;Phosphonomycin;(1R,2S)-Epoxypropylphosphonate	C3H7O4P	138.008	M+H	3
Multiple	139.039	139.039	C00156	4-Hydroxybenzoate;Hydroxybenzoic acid;4-Hydroxybenzoic acid;Hydroxybenzenecarboxylic acid	C7H6O3	138.032	M+H	3
Multiple	139.039	139.039	C10832	Sesamol	C7H6O3	138.032	M+H	3
Multiple	139.039	139.039	C00805	Salicylate;o-Hydroxybenzoic acid;Salicylic acid	C7H6O3	138.032	M+H	3
Multiple	139.039	139.039	C05585	Gentisate aldehyde;2,5-Dihydroxybenzaldehyde	C7H6O3	138.032	M+H	3
Multiple	139.039	139.039	C16700	3,4-Dihydroxybenzaldehyde;Protocatechualdehyde	C7H6O3	138.032	M+H	3
Multiple	139.039	139.039	C18316	2-Hydroxy-5-methylquinone;2-Hydroxy-5-methyl-1,4-benzoquinone	C7H6O3	138.032	M+H	3
Multiple	139.039	139.039	C00587	3-Hydroxybenzoate;3-Hydroxybenzoic acid;m-Hydroxybenzoic acid	C7H6O3	138.032	M+H	3
Multiple	139.076	139.075	C13638	1-(4'-Hydroxyphenyl)ethanol;4-Hydroxy-alpha-methyl-benzenemethanol;4-(1-Hydroxyethyl)phenol	C8H10O2	138.068	M+H	3
Multiple	139.076	139.075	C06044	4-Hydroxyphenylethanol;Tyrosol	C8H10O2	138.068	M+H	3
Multiple	139.076	139.075	C06728	3-Ethylcatechol;2,3-Dihydroxyethylbenzene;3-Ethyl-benzene-1,2-diol	C8H10O2	138.068	M+H	3
Multiple	139.076	139.075	C07084	Styrene-cis-2,3-dihydrodiol;cis-3-Ethenylcyclohexa-3,5-diene-1,2-diol	C8H10O2	138.068	M+H	3
Multiple	139.076	139.075	C20694	(2E,4E,6E)-7-Hydroxy-4-methylhepta-2,4,6-trienal	C8H10O2	138.068	M+H	3
Multiple	139.076	139.075	C11480	2-Methyl-6-oxohepta-2,4-dienal	C8H10O2	138.068	M+H	3
Multiple	139.076	139.075	C03352	3-Methoxybenzyl alcohol;3-Anise alcohol;3-Anisyl alcohol	C8H10O2	138.068	M+H	3
Multiple	139.112	139.112	C08499	Nona-2,6-dienal;2,6-Nonadienal, (2E,6Z)-	C9H14O	138.105	M+H	3
Multiple	139.112	139.112	C16323	3,6-Nonadienal	C9H14O	138.105	M+H	3
Multiple	139.112	139.112	C14743	Isophorone;1,1,3-Trimethyl-3-cyclohexene-5-one	C9H14O	138.105	M+H	3
Multiple	140.108	140.107	C10400	Supinidine	C8H13NO	139.1	M+H	3
Multiple	140.108	140.107	C00783	Tropinone;3-Tropanone	C8H13NO	139.1	M+H	3
Multiple	140.108	140.107	C16697	1-Indolizidinone;1-Ketooctahydroindolizine	C8H13NO	139.1	M+H	3
Multiple	140.996	140.995	C00227	Acetyl phosphate	C2H5O5P	139.988	M+H	3
Multiple	140.996	140.995	C05682	Phosphonoacetate;Phosphonoacetic acid;Fosfonet	C2H5O5P	139.988	M+H	3
Multiple	141.055	141.055	C20362	Ethyl maltol	C7H8O3	140.047	M+H	3
Multiple	141.055	141.055	C14110	4-Hydroxymethylcatechol;3,4-Dihydroxybenzyl alcohol	C7H8O3	140.047	M+H	3
Multiple	141.055	141.055	C16401	2,4,6-Trihydroxytoluene;2-Methylphloroglucinol	C7H8O3	140.047	M+H	3
Multiple	141.055	141.055	C18317	2,4,5-Trihydroxytoluene	C7H8O3	140.047	M+H	3
Multiple	141.055	141.055	C03338	2,3,5-Trihydroxytoluene	C7H8O3	140.047	M+H	3
Multiple	141.055	141.055	C10792	Gentisyl alcohol;2,5-Dihydroxybenzyl alcohol	C7H8O3	140.047	M+H	3
Multiple	141.091	141.091	C19311	4-Vinylcyclohexene diepoxide	C8H12O2	140.084	M+H	3
Multiple	141.091	141.091	C16656	2-Propyl-2,4-pentadienoic acid;2,4-Diene-VPA	C8H12O2	140.084	M+H	3
Multiple	141.091	141.091	C06727	cis-1,2-Dihydro-3-ethylcatechol;cis-2,3-Dihydroxy-2,3-dihydroethylbenzene;cis-3-Ethyl-cyclohexa-3,5-diene-1,2-diol	C8H12O2	140.084	M+H	3
Multiple	141.091	141.091	C18011	7-Hydroxy-6-methylhepta-3,5-dienal	C8H12O2	140.084	M+H	3
Multiple	142.087	142.086	C08287	Hypoglycin;Hypoglycin A;Hypoglycine A;L-Hypoglycin	C7H11NO2	141.079	M+H	3
Multiple	142.087	142.086	C16821	Guvacoline	C7H11NO2	141.079	M+H	3
Multiple	142.087	142.086	C10128	Arecaidine	C7H11NO2	141.079	M+H	3
Multiple	142.087	142.086	C07505	Ethosuximide	C7H11NO2	141.079	M+H	3
Multiple	142.123	142.123	C06179	Hygrine;(+)-Hygrine	C8H15NO	141.115	M+H	3
Multiple	142.123	142.123	C02066	Pseudotropine	C8H15NO	141.115	M+H	3
Multiple	142.123	142.123	C06182	Pelletierine	C8H15NO	141.115	M+H	3
Multiple	142.123	142.123	C12440	Trachelanthamidine	C8H15NO	141.115	M+H	3
Multiple	142.123	142.123	C10864	Physoperuvine	C8H15NO	141.115	M+H	3
Multiple	142.123	142.123	C11359	(-)-Hygrine	C8H15NO	141.115	M+H	3
Multiple	142.123	142.123	C00729	Tropine;3alpha-Tropanol	C8H15NO	141.115	M+H	3
Unique	142.949	142.948	C13558	Dibasic sodium phosphate;Disodium phosphate	Na2HPO4	141.941	M+H	3
Unique	142.967	142.966	C18600	Dalapon;2,2-DPA;2,2-Dichloropropanoic acid	C3H4Cl2O2	141.959	M+H	3
Unique	142.984	142.983	C03576	2-Mercaptoethanesulfonate;Reduced coenzyme M;HS-CoM;CoM	C2H6O3S2	141.976	M+H	3
Unique	143.071	143.07	C03767	4-Oxocyclohexanecarboxylate	C7H10O3	142.063	M+H	3
Multiple	143.107	143.107	C16648	2-n-Propyl-4-pentenoic acid;4-En-valproic acid;4-Ene-VPA	C8H14O2	142.099	M+H	3
Multiple	143.107	143.107	C19757	(Z)-3-Hexen-1-ol acetate;(3Z)-Hex-3-en-1-yl acetate;cis-3-Hexenyl acetate	C8H14O2	142.099	M+H	3
Multiple	143.107	143.107	C16654	2-n-Propyl-3-pentenoic acid;3-En-valproic acid;3-Ene-VPA	C8H14O2	142.099	M+H	3
Multiple	143.107	143.107	C12297	Cyclohexyl acetate	C8H14O2	142.099	M+H	3
Multiple	143.107	143.107	C12104	Cycloheptanecarboxylic acid;Cycloheptanoic acid	C8H14O2	142.099	M+H	3
Multiple	143.107	143.107	C16653	2-n-Propyl-2-pentenoic acid;2-En-valproic acid;2-Ene-VPA	C8H14O2	142.099	M+H	3
Multiple	143.107	143.107	C19318	Allyl isovalerate	C8H14O2	142.099	M+H	3
Multiple	144.102	144.102	C04114	(E)-4-(Trimethylammonio)but-2-enoate;Crotono-betaine;Crotonobetaine	C7H13NO2	143.095	M+H	3
Multiple	144.102	144.102	C10172	Stachydrine;Proline betaine	C7H13NO2	143.095	M+H	3
Multiple	144.102	144.102	C04114	(E)-4-(Trimethylammonio)but-2-enoate;Crotono-betaine;Crotonobetaine	C7H13NO2	143.095	M+H	3
Multiple	144.102	144.102	C10172	Stachydrine;Proline betaine	C7H13NO2	143.095	M+H	3
Unique	144.983	144.982	C18399	Ethephon	C2H6ClO3P	143.974	M+H	3
Multiple	146.061	146.06	C06324	Isocarbostyril;1(2H)-Isoquinolinone;Isoquinolin-1(2H)-one	C9H7NO	145.053	M+H	3
Multiple	146.061	146.06	C08493	Indole-3-carboxaldehyde;Indole-3-carbaldehyde	C9H7NO	145.053	M+H	3
Multiple	146.061	146.06	C19434	8-Hydroxyquinoline;Oxyquinoline	C9H7NO	145.053	M+H	3
Multiple	146.061	146.06	C06338	Quinolin-2-ol;2-Quinolone;2-Hydroxyquinoline;2-Quinolinol	C9H7NO	145.053	M+H	3
Multiple	146.061	146.06	C02796	3-Methyleneoxindole	C9H7NO	145.053	M+H	3
Multiple	146.061	146.06	C06343	4-Hydroxyquinoline;Quinolin-4-ol	C9H7NO	145.053	M+H	3
Multiple	146.061	146.06	C06415	2(1H)-Quinolinone;Quinolin-2(1H)-one	C9H7NO	145.053	M+H	3
Unique	148.08	148.079	C17245	5-Methylthiopentanaldoxime	C6H13NOS	147.072	M+H	3
Multiple	149.055	149.056	C20631	(2S,3S)-3-Hydroxyasparagine	C4H8N2O4	148.048	M+H	3
Multiple	149.055	149.056	C03124	beta-L-Aspartylhydroxamate	C4H8N2O4	148.048	M+H	3
Multiple	149.055	149.056	C03015	O-Carbamoyl-L-serine	C4H8N2O4	148.048	M+H	3
Multiple	149.06	149.06	C17268	Pyruvophenone;1-Phenyl-1,2-propanedione	C9H8O2	148.052	M+H	3
Multiple	149.06	149.06	C05608	4-Hydroxycinnamyl aldehyde;p-Coumaraldehyde	C9H8O2	148.052	M+H	3
Multiple	149.06	149.06	C07720	3-Hydroxy-1-indanone	C9H8O2	148.052	M+H	3
Multiple	149.06	149.06	C10438	Cinnamic acid;Benzeneacrylic acid	C9H8O2	148.052	M+H	3
Multiple	149.06	149.06	C00423	trans-Cinnamate;trans-Cinnamic acid;(E)-Cinnamate	C9H8O2	148.052	M+H	3
Multiple	149.06	149.06	C02274	Dihydrocoumarin;3,4-Dihydrocoumarin	C9H8O2	148.052	M+H	3
Multiple	149.06	149.06	C07728	3-Isochromanone;1,4-Dihydro-3H-2-benzopyran-3-one	C9H8O2	148.052	M+H	3
Multiple	149.081	149.081	C03348	3,6-Dideoxy-L-galactose;Colitose;3,6-Dideoxy-L-xylo-hexose	C6H12O4	148.074	M+H	3
Multiple	149.081	149.081	C06471	Abequose;3,6-Deoxy-D-galactose;3,6-Deoxy-D-xylo-hexose;3-Deoxy-D-fucose	C6H12O4	148.074	M+H	3
Multiple	149.081	149.081	C00418	(R)-Mevalonate;Mevalonic acid;3,5-Dihydroxy-3-methylvaleric acid	C6H12O4	148.074	M+H	3
Multiple	149.081	149.081	C04104	2,3-Dihydroxy-3-methylpentanoate;2,3-Dihydroxy-3-methylvalerate	C6H12O4	148.074	M+H	3
Multiple	149.081	149.081	C02104	(S)-Mevalonate;(S)-Mevalonic acid;(S)-3,5-Dihydroxy-3-methylvaleric acid	C6H12O4	148.074	M+H	3
Multiple	149.081	149.081	C00522	(R)-Pantoate;Pantoate;Pantoic acid	C6H12O4	148.074	M+H	3
Multiple	149.081	149.081	C06007	(R)-2,3-Dihydroxy-3-methylpentanoate;(R)-2,3-Dihydroxy-3-methylvalerate;(2R,3R)-2,3-Dihydroxy-3-methylpentanoate	C6H12O4	148.074	M+H	3
Multiple	149.097	149.096	C06577	4-Isopropylbenzaldehyde;p-Cumic aldehyde;Cuminaldehyde	C10H12O	148.089	M+H	3
Multiple	149.097	149.096	C10428	Anethole;t-Anethole;trans-Anethole	C10H12O	148.089	M+H	3
Multiple	149.097	149.096	C10452	Estragole;1-Methoxy-4-(2-propenyl)benzene;Methylchavicol	C10H12O	148.089	M+H	3
Multiple	149.097	149.096	C17965	trans-Lachnophyllol	C10H12O	148.089	M+H	3
Multiple	149.097	149.096	C14309	5,6,7,8-Tetrahydro-2-naphthol	C10H12O	148.089	M+H	3
Unique	149.133	149.132	C16993	Ectocarpen	C11H16	148.125	M+H	3
Multiple	150.092	150.091	C17236	3-Phenylpropionaldoxim	C9H11NO	149.084	M+H	3
Multiple	150.092	150.091	C08301	D-Cathinone;Cathinone	C9H11NO	149.084	M+H	3
Unique	151.062	151.061	C08373	Dipropyl disulfide;n-Propyl disulfide	C6H14S2	150.054	M+H	3
Multiple	151.076	151.075	C19291	Phenyl glycidyl ether	C9H10O2	150.068	M+H	3
Multiple	151.076	151.075	C16706	4-Hydroxydihydrocinnamaldehyde;3-(p-Hydroxyphenyl)propanal	C9H10O2	150.068	M+H	3
Multiple	151.076	151.075	C15513	Benzyl acetate	C9H10O2	150.068	M+H	3
Multiple	151.076	151.075	C05629	Phenylpropanoate;3-Phenyl-propionic acid;3-Phenylpropanoic acid;3-Phenylpropionic acid	C9H10O2	150.068	M+H	3
Multiple	151.076	151.075	C17883	4-Vinylguaiacol	C9H10O2	150.068	M+H	3
Multiple	151.076	151.075	C02646	4-Coumaryl alcohol;4-Hydroxycinnamyl alcohol;p-Coumaryl alcohol	C9H10O2	150.068	M+H	3
Multiple	151.076	151.075	C20697	(2E,4E,6E)-4-Methylocta-2,4,6-trienedial	C9H10O2	150.068	M+H	3
Multiple	151.076	151.075	C01963	Tolylacetate;p-Cresyl acetate;p-Tolyacetate	C9H10O2	150.068	M+H	3
Multiple	151.076	151.075	C13342	p-Hydroxypropiophenone;Paroxypropione	C9H10O2	150.068	M+H	3
Multiple	151.112	151.112	C09843	Chrysanthenone;(-)-Chrysanthenone	C10H14O	150.105	M+H	3
Multiple	151.112	151.112	C06576	p-Cumic alcohol	C10H14O	150.105	M+H	3
Multiple	151.112	151.112	C02576	Perillyl aldehyde;Perillaldehyde	C10H14O	150.105	M+H	3
Multiple	151.112	151.112	C09868	Menthofuran	C10H14O	150.105	M+H	3
Multiple	151.112	151.112	C02289	Isopiperitenone	C10H14O	150.105	M+H	3
Multiple	151.112	151.112	C11394	(+)-Chrysanthenone	C10H14O	150.105	M+H	3
Multiple	151.112	151.112	C14138	2-sec-Butylphenol;2-(1-Methylpropyl)phenol	C10H14O	150.105	M+H	3
Multiple	151.112	151.112	C09840	Carvacrol	C10H14O	150.105	M+H	3
Multiple	151.112	151.112	C14464	4-n-Butylphenol;p-Hydroxybutylbenzene	C10H14O	150.105	M+H	3
Multiple	151.112	151.112	C11939	Myrtenal	C10H14O	150.105	M+H	3
Multiple	151.112	151.112	C14200	4-tert-Butylphenol;Butylphen	C10H14O	150.105	M+H	3
Multiple	151.112	151.112	C11383	(+)-(S)-Carvone;Carvol;(+)-Carvone;Carvone	C10H14O	150.105	M+H	3
Multiple	151.112	151.112	C01767	(-)-Carvone;(4R)-Carvone	C10H14O	150.105	M+H	3
Multiple	151.112	151.112	C01951	Piperitenone	C10H14O	150.105	M+H	3
Multiple	151.112	151.112	C14188	3-tert-Butylphenol	C10H14O	150.105	M+H	3
Multiple	151.112	151.112	C09911	Umbellulone;(-)-Umbellulone	C10H14O	150.105	M+H	3
Multiple	151.112	151.112	C18025	(+)-Menthofuran;(R)-Menthofuran	C10H14O	150.105	M+H	3
Multiple	151.112	151.112	C01868	(+)-Sabinone	C10H14O	150.105	M+H	3
Multiple	151.112	151.112	C09908	Thymol	C10H14O	150.105	M+H	3
Multiple	151.112	151.112	C14130	2-tert-Butylphenol	C10H14O	150.105	M+H	3
Multiple	151.112	151.112	C16955	Eucarvone	C10H14O	150.105	M+H	3
Multiple	151.112	151.112	C09913	Verbenone	C10H14O	150.105	M+H	3
Multiple	151.112	151.112	C09884	Pinocarvone	C10H14O	150.105	M+H	3
Multiple	151.112	151.112	C14741	4-Isopropyl-3-methylphenol;4-Isopropyl-m-cresol;o-Cymen-5y-ol	C10H14O	150.105	M+H	3
Multiple	151.112	151.112	C14139	4-sec-Butylphenol;4-(1-Methylpropyl)phenol;1-Hydroxy-4-sec-butylbenzene	C10H14O	150.105	M+H	3
Multiple	151.112	151.112	C17062	Safranal	C10H14O	150.105	M+H	3
Multiple	151.112	151.112	C02485	(-)-Isopiperitenone;(-)-(4R)-Isopiperitenone	C10H14O	150.105	M+H	3
Multiple	152.071	152.071	C18623	L-Phenylglycine;Phenylglycine	C8H9NO2	151.063	M+H	3
Multiple	152.071	152.071	C17756	2-Descarboxy-cyclo-dopa;Indoline-5,6-diol;5,6-Indolinediol	C8H9NO2	151.063	M+H	3
Multiple	152.071	152.071	C03522	N-Methyl-4-aminobenzoate	C8H9NO2	151.063	M+H	3
Multiple	152.071	152.071	C04350	(E)-4-Hydroxyphenylacetaldehyde-oxime	C8H9NO2	151.063	M+H	3
Multiple	152.071	152.071	C02709	N-(Acetyloxy)benzenamine	C8H9NO2	151.063	M+H	3
Multiple	152.071	152.071	C07301	(R)-Mandelamide	C8H9NO2	151.063	M+H	3
Multiple	152.071	152.071	C16571	2-Amino-3-methylbenzoate	C8H9NO2	151.063	M+H	3
Multiple	152.071	152.071	C06804	Acetaminophen;Paracetamol	C8H9NO2	151.063	M+H	3
Multiple	152.071	152.071	C03005	N-Methylanthranilate;N-Methylanthranilic acid;2-(Methylamino)benzoic acid	C8H9NO2	151.063	M+H	3
Multiple	152.071	152.071	C17755	Dopamine quinone	C8H9NO2	151.063	M+H	3
Multiple	152.071	152.071	C04353	(Z)-4-Hydroxyphenylacetaldehyde oxime;(Z)-[4-Hydroxyphenylacetaldehyde oxime]	C8H9NO2	151.063	M+H	3
Multiple	152.071	152.071	C20634	O-Methyl anthranilate	C8H9NO2	151.063	M+H	3
Unique	152.995	152.995	C06368	3-(Hydrohydroxyphosphoryl)pyruvate;(Hydroxyphosphinyl)pyruvate	C3H5O5P	151.988	M+H	3
Multiple	153.055	153.055	C00755	4-Hydroxy-3-methoxy-benzaldehyde;Vanillin;Vanillaldehyde;4-Hydroxy-3-methoxybenzaldehyde	C8H8O3	152.047	M+H	3
Multiple	153.055	153.055	C12064	Resorcinol monoacetate	C8H8O3	152.047	M+H	3
Multiple	153.055	153.055	C10675	3',4'-Dihydroxyacetophenone	C8H8O3	152.047	M+H	3
Multiple	153.055	153.055	C00642	4-Hydroxyphenylacetate;4-Hydroxyphenylacetic acid	C8H8O3	152.047	M+H	3
Multiple	153.055	153.055	C02519	4-Methoxybenzoate;4-Methoxybenzoic acid;4-Anisic acid	C8H8O3	152.047	M+H	3
Multiple	153.055	153.055	C02181	Phenoxyacetate;Phenoxyacetic acid	C8H8O3	152.047	M+H	3
Multiple	153.055	153.055	C05593	3-Hydroxyphenylacetate;3-Hydroxyphenylacetic acid	C8H8O3	152.047	M+H	3
Multiple	153.055	153.055	C17900	Menisdaurilide	C8H8O3	152.047	M+H	3
Multiple	153.055	153.055	C03663	2',4'-Dihydroxyacetophenone;2,4-Dihydroxyacetophenone;Resacetophenone	C8H8O3	152.047	M+H	3
Multiple	153.055	153.055	C14108	4-Hydroxymethylsalicylaldehyde;2-Hydroxy-4-hydroxymethyl-benzaldehyde	C8H8O3	152.047	M+H	3
Multiple	153.055	153.055	C02657	6-Methylsalicylate;6-Methylsalicylic acid;2-Hydroxy-6-methylbenzoic acid;6-Methyl-2-hydroxybenzenecarboxylate	C8H8O3	152.047	M+H	3
Multiple	153.055	153.055	C12305	Methyl salicylate;Methyl 2-hydroxybenzoate	C8H8O3	152.047	M+H	3
Multiple	153.055	153.055	C02639	3-Methoxytropolone	C8H8O3	152.047	M+H	3
Multiple	153.055	153.055	C04043	3,4-Dihydroxyphenylacetaldehyde;Protocatechuatealdehyde	C8H8O3	152.047	M+H	3
Multiple	153.055	153.055	C01984	(S)-Mandelate;(S)-2-Hydroxy-2-phenylacetic acid;(S)-2-Hydroxy-2-phenylacetate;(S)-Mandelic acid	C8H8O3	152.047	M+H	3
Multiple	153.055	153.055	C05852	2-Hydroxyphenylacetate;2-Hydroxyphenylacetic acid	C8H8O3	152.047	M+H	3
Multiple	153.055	153.055	C14088	3-Methylsalicylate	C8H8O3	152.047	M+H	3
Multiple	153.055	153.055	C13636	4-Hydroxyphenyl acetate	C8H8O3	152.047	M+H	3
Multiple	153.055	153.055	C13635	4-Hydroxyphenacyl alcohol;2,4'-Dihydroxyacetophenone	C8H8O3	152.047	M+H	3
Multiple	153.055	153.055	C01983	(R)-Mandelate;(R)-2-Hydroxy-2-phenylacetic acid;(R)-2-Hydroxy-2-phenylacetate;(R)-Mandelic acid	C8H8O3	152.047	M+H	3
Multiple	153.055	153.055	C14103	4-Methylsalicylate;m-Cresotic acid;2-Hydroxy-4-methylbenzoic acid	C8H8O3	152.047	M+H	3
Multiple	153.055	153.055	C10804	2-(Hydroxymethyl)benzoic acid;2-Hydroxymethylbenzoic acid	C8H8O3	152.047	M+H	3
Multiple	153.066	153.066	C05843	N1-Methyl-4-pyridone-5-carboxamide;N'-Methyl-4-pyridone-5-carboxamide;1-Methyl-4-pyridone-3-carboximide	C7H8N2O2	152.059	M+H	3
Multiple	153.066	153.066	C16398	2-Amino-4-nitrotoluene;5-Nitro-o-toluidine	C7H8N2O2	152.059	M+H	3
Multiple	153.066	153.066	C05842	N1-Methyl-2-pyridone-5-carboxamide;N'-Methyl-2-pyridone-5-carboxamide;1-Methyl-5-carboxylamide-2-pyridone	C7H8N2O2	152.059	M+H	3
Multiple	153.066	153.066	C18320	4-Amino-2-nitrotoluene	C7H8N2O2	152.059	M+H	3
Unique	153.091	153.091	C01014	3-Isopropylcatechol	C9H12O2	152.084	M+H	3
Multiple	153.128	153.127	C11398	(1R,4R)-Dihydrocarvone	C10H16O	152.12	M+H	3
Multiple	153.128	153.127	C19081	(4S)-Limonene-1,2-epoxide	C10H16O	152.12	M+H	3
Multiple	153.128	153.127	C11387	(1S,4R)-(+)-Fenchone;(+)-Fenchone	C10H16O	152.12	M+H	3
Multiple	153.128	153.127	C07271	Limonene-1,2-epoxide;Limonene oxide;(4R)-Limonene-1,2-epoxide	C10H16O	152.12	M+H	3
Multiple	153.128	153.127	C00808	(+)-Camphor;d-Camphor	C10H16O	152.12	M+H	3
Multiple	153.128	153.127	C01499	Geranial;trans-Citral	C10H16O	152.12	M+H	3
Multiple	153.128	153.127	C11938	Myrtenol;2-Pinen-10-ol	C10H16O	152.12	M+H	3
Multiple	153.128	153.127	C18018	p-Menth-8-en-2-one;2-Methyl-5-(1-methylethenyl)cyclohexanone;Menth-8-en-2-one	C10H16O	152.12	M+H	3
Multiple	153.128	153.127	C18369	dl-Camphor;Camphor	C10H16O	152.12	M+H	3
Multiple	153.128	153.127	C04435	(Z)-2-Methyl-5-isopropylhexa-2,5-dienal;cis-2-Methyl-5-isopropylhexa-2,5-dienal	C10H16O	152.12	M+H	3
Multiple	153.128	153.127	C00964	(-)-trans-Carveol	C10H16O	152.12	M+H	3
Multiple	153.128	153.127	C17623	(-)-Pulegone	C10H16O	152.12	M+H	3
Multiple	153.128	153.127	C09859	Fenchone;(1R,4S)-(-)-Fenchone	C10H16O	152.12	M+H	3
Multiple	153.128	153.127	C11412	(1R,4S)-Iso-dihydrocarvone	C10H16O	152.12	M+H	3
Multiple	153.128	153.127	C11951	(+)-cis-Isopulegone	C10H16O	152.12	M+H	3
Multiple	153.128	153.127	C02759	alpha-Pinene-oxide	C10H16O	152.12	M+H	3
Multiple	153.128	153.127	C09885	(+)-Piperitone;d-Piperitone	C10H16O	152.12	M+H	3
Multiple	153.128	153.127	C00809	(-)-Camphor	C10H16O	152.12	M+H	3
Multiple	153.128	153.127	C02452	Perillyl alcohol;(-)-Perillyl alcohol;p-Mentha-1,8-dien-7-ol;(-)-Perillylalcohol	C10H16O	152.12	M+H	3
Multiple	153.128	153.127	C11401	(1S,4R)-Iso-dihydrocarvone	C10H16O	152.12	M+H	3
Multiple	153.128	153.127	C11415	(1S,4S)-Dihydrocarvone	C10H16O	152.12	M+H	3
Multiple	153.128	153.127	C09893	Pulegone;(+)-Pulegone	C10H16O	152.12	M+H	3
Multiple	153.128	153.127	C09847	cis-Citral;Neral	C10H16O	152.12	M+H	3
Multiple	153.128	153.127	C20425	beta-Cyclocitral;2,6,6-Trimethyl-1-cyclohexene-1-carbaldehyde	C10H16O	152.12	M+H	3
Multiple	153.128	153.127	C02213	(+)-cis-Sabinol;Sabinol	C10H16O	152.12	M+H	3
Multiple	153.128	153.127	C11408	(4S,6S)-cis-Carveol	C10H16O	152.12	M+H	3
Multiple	153.128	153.127	C11395	(4R,6R)-cis-Carveol	C10H16O	152.12	M+H	3
Multiple	153.128	153.127	C11941	Pinocarveol	C10H16O	152.12	M+H	3
Multiple	153.128	153.127	C11942	trans-2-Methyl-5-isopropylhexa-2,5-dienal	C10H16O	152.12	M+H	3
Multiple	153.128	153.127	C01123	(-)-trans-Isopiperitenol	C10H16O	152.12	M+H	3
Multiple	153.128	153.127	C09906	Thujone;(-)-3-Isothujone;(-)-3-Thujanone	C10H16O	152.12	M+H	3
Multiple	153.128	153.127	C20260	(+)-Thujan-3-one;(+)-Isothujone	C10H16O	152.12	M+H	3
Multiple	153.128	153.127	C11409	(+)-trans-Carveol;(4S,6R)-trans-Carveol	C10H16O	152.12	M+H	3
Unique	153.999	153.999	C01962	Thiocysteine;S-Mercapto-L-cysteine	C3H7NO2S2	152.992	M+H	3
Multiple	155.071	155.07	C06317	Vanillyl alcohol;4-Hydroxy-3-methoxy-benzenemethanol;4-Hydroxy-3-methoxybenzyl alcohol;4-Hydroxy-3-methoxybenzenemethanol	C8H10O3	154.063	M+H	3
Multiple	155.071	155.07	C10787	2,6-Dimethoxyphenol;Pyrogallol 1,3-dimethyl ether	C8H10O3	154.063	M+H	3
Multiple	155.144	155.143	C03039	(+)-trans-Piperitenol	C10H18O	154.136	M+H	3
Multiple	155.144	155.143	C17611	Chrysanthemol	C10H18O	154.136	M+H	3
Multiple	155.144	155.143	C17125	(-)-Isomenthone;l-Isomenthone	C10H18O	154.136	M+H	3
Multiple	155.144	155.143	C02484	(+)-trans-Pulegol	C10H18O	154.136	M+H	3
Multiple	155.144	155.143	C11388	(-)-Linalool;(R)-(-)-Linalool;(3R)-Linalool	C10H18O	154.136	M+H	3
Multiple	155.144	155.143	C02344	(-)-endo-Fenchol;(-)-alpha-Fenchyl alcohol	C10H18O	154.136	M+H	3
Multiple	155.144	155.143	C01765	(+)-Borneol;d-Borneol;Borneocamphor;endo-2-Bornanol;Sumatra camphor;(1R,2S,4R)-(+)-Borneol	C10H18O	154.136	M+H	3
Multiple	155.144	155.143	C11413	(1S,2S,4S)-Dihydrocarveol;(+)-Dihydrocarveol	C10H18O	154.136	M+H	3
Multiple	155.144	155.143	C09902	(R)-(+)-alpha-Terpineol;(+)-alpha-Terpineol	C10H18O	154.136	M+H	3
Multiple	155.144	155.143	C01500	Geraniol	C10H18O	154.136	M+H	3
Multiple	155.144	155.143	C11411	(1R,2R,4S)-Iso-dihydrocarveol	C10H18O	154.136	M+H	3
Multiple	155.144	155.143	C11952	(+)-Isomenthone	C10H18O	154.136	M+H	3
Multiple	155.144	155.143	C11399	(1S,2S,4R)-Iso-dihydrocarveol	C10H18O	154.136	M+H	3
Multiple	155.144	155.143	C11397	(1R,2S,4R)-Neo-dihydrocarveol	C10H18O	154.136	M+H	3
Multiple	155.144	155.143	C09848	(R)-(+)-Citronellal	C10H18O	154.136	M+H	3
Multiple	155.144	155.143	C01411	Borneol	C10H18O	154.136	M+H	3
Multiple	155.144	155.143	C09871	Nerol;(Z)-3,7-Dimethylocta-2,6-dien-1-ol	C10H18O	154.136	M+H	3
Multiple	155.144	155.143	C11393	(-)-alpha-Terpineol;(L)-alpha-Terpineol	C10H18O	154.136	M+H	3
Multiple	155.144	155.143	C03985	3,7-Dimethylocta-1,6-dien-3-ol;Linalool	C10H18O	154.136	M+H	3
Multiple	155.144	155.143	C16772	alpha-Terpineol;dl-alpha-Terpineol	C10H18O	154.136	M+H	3
Multiple	155.144	155.143	C11416	(1S,2R,4S)-Neo-dihydrocarveol	C10H18O	154.136	M+H	3
Multiple	155.144	155.143	C11384	(S)-(-)-Citronellal;(S)-3,7-Dimethyloct-6-enal	C10H18O	154.136	M+H	3
Multiple	155.144	155.143	C09844	1,8-Cineole;1,8-Cineol;Eucalyptol	C10H18O	154.136	M+H	3
Multiple	155.144	155.143	C01766	(-)-Borneol;l-Borneol;(1S,2R,4S)-(-)-Borneol;Linderol	C10H18O	154.136	M+H	3
Multiple	155.144	155.143	C20261	(+)-Thujan-3-ol	C10H18O	154.136	M+H	3
Multiple	155.144	155.143	C16909	1,4-Cineole;1,4-Epoxy-p-menthane	C10H18O	154.136	M+H	3
Multiple	155.144	155.143	C11389	(+)-Linalool;(S)-(+)-Linalool;(3S)-Linalool	C10H18O	154.136	M+H	3
Multiple	155.144	155.143	C11410	(1R,2S,4S)- Neoiso-dihydrocarveol	C10H18O	154.136	M+H	3
Multiple	155.144	155.143	C02462	Sabinene hydrate	C10H18O	154.136	M+H	3
Multiple	155.144	155.143	C17517	beta-Terpineol	C10H18O	154.136	M+H	3
Multiple	155.144	155.143	C11396	(1R,2R,4R)-Dihydrocarveol;(-)-Dihydrocarveol	C10H18O	154.136	M+H	3
Multiple	155.144	155.143	C00843	(-)-Menthone;l-Menthone;p-Menthan-3-one	C10H18O	154.136	M+H	3
Multiple	155.144	155.143	C11390	(+)-Menthone	C10H18O	154.136	M+H	3
Multiple	155.144	155.143	C11400	(1S,2R,4R)-Neoiso-dihydrocarveol	C10H18O	154.136	M+H	3
Multiple	155.144	155.143	C17518	gamma-Terpineol	C10H18O	154.136	M+H	3
Multiple	155.144	155.143	C18017	8-p-Menthen-2-ol;1,6-Dihydrocarveol;6-Methyl-3-isopropenylcyclohexanol;Menth-8-en-2-ol	C10H18O	154.136	M+H	3
Multiple	155.144	155.143	C17073	Terpineol-4;Terpinen-4-ol	C10H18O	154.136	M+H	3
Multiple	155.144	155.143	C17384	Citronellal	C10H18O	154.136	M+H	3
Unique	156.991	156.99	C00988	2-Phosphoglycolate;Phosphoglycolic acid	C2H5O6P	155.982	M+H	3
Multiple	158.118	158.118	C08283	Homostachydrine	C8H15NO2	157.11	M+H	3
Multiple	158.118	158.118	C12535	Tranexamic acid	C8H15NO2	157.11	M+H	3
Multiple	158.118	158.118	C10155	Lentiginosine	C8H15NO2	157.11	M+H	3
Multiple	159.066	159.065	C04670	(1S,4S)-4-Hydroxy-3-oxocyclohexane-1-carboxylate	C7H10O4	158.058	M+H	3
Multiple	159.066	159.065	C05126	Dimethyl citraconate;Citraconic acid dimethyl ester;2-Butenedioic acid, 2-methyl-, dimethyl ester, (Z)-;Citraconate de dimethyle;Citraconic acid, dimethyl ester;Dimethyl methylmaleate;Methylmaleic acid, dimethyl ester	C7H10O4	158.058	M+H	3
Multiple	159.066	159.065	C04815	5-D-(5/6)-5-C-(Hydroxymethyl)-2,6-dihydroxycyclohex-2-en-1-one;5D-(5/6)-5-C-(Hydroxymethyl)-2,6-dihydroxy-2-cyclohexen-1-one	C7H10O4	158.058	M+H	3
Multiple	159.066	159.065	C02631	2-Isopropylmaleate;beta-Isopropylmaleate	C7H10O4	158.058	M+H	3
Multiple	163.076	163.075	C04314	cis-1,2-Dihydronaphthalene-1,2-diol;(1R,2S)-1,2-Dihydronaphthalene-1,2-diol	C10H10O2	162.068	M+H	3
Multiple	163.076	163.075	C06358	Methyl cinnamate;3-Phenyl-2-propenoic acid methyl	C10H10O2	162.068	M+H	3
Multiple	163.076	163.075	C20269	Eugenol quinone methide	C10H10O2	162.068	M+H	3
Multiple	163.076	163.075	C10472	Isosafrole	C10H10O2	162.068	M+H	3
Multiple	163.076	163.075	C10490	Safrole	C10H10O2	162.068	M+H	3
Multiple	163.076	163.075	C06205	1,2-Dihydronaphthalene-1,2-diol	C10H10O2	162.068	M+H	3
Multiple	163.076	163.075	C10475	p-Methoxycinnamaldehyde;4-Methoxycinnamaldehyde	C10H10O2	162.068	M+H	3
Multiple	163.076	163.075	C04514	(1S,2S)-1,2-Dihydronaphthalene-1,2-diol;trans-1,2-Dihydronaphthalene-1,2-diol	C10H10O2	162.068	M+H	3
Multiple	163.076	163.075	C15419	trans-2-Phenylcyclopropanecarboxylic acid	C10H10O2	162.068	M+H	3
Multiple	163.076	163.075	C12088	4-Hydroxycinnamoylmethane;p-Hydroxybenzalacetone;4-(p-Hydroxyphenyl)-3-buten-2-one	C10H10O2	162.068	M+H	3
Multiple	165.092	165.091	C12303	Phenethyl acetate;2-Phenylethyl acetate	C10H12O2	164.084	M+H	3
Multiple	165.092	165.091	C19229	Dihydrosafrole;1,2-(Methylenedioxy)-4-propylbenzene	C10H12O2	164.084	M+H	3
Multiple	165.092	165.091	C09858	Evodone	C10H12O2	164.084	M+H	3
Multiple	165.092	165.091	C09905	gamma-Thujaplicin;5-Isopropyltropolone	C10H12O2	164.084	M+H	3
Multiple	165.092	165.091	C10469	Isoeugenol	C10H12O2	164.084	M+H	3
Multiple	165.092	165.091	C10453	Eugenol	C10H12O2	164.084	M+H	3
Multiple	165.092	165.091	C09904	beta-Thujaplicin;Hinokitiol;4-Isopropyltropolone	C10H12O2	164.084	M+H	3
Multiple	165.092	165.091	C19729	(2E,4E,6E)-2,6-Dimethylocta-2,4,6-trienedial	C10H12O2	164.084	M+H	3
Multiple	165.092	165.091	C06578	p-Cumate	C10H12O2	164.084	M+H	3
Multiple	167.034	167.034	C03590	4-Hydroxyphenylglyoxylate;4-Hydroxybenzoylformate;4-Hydroxyphenylglyoxylic acid;2-(4-Hydroxyphenyl)-2-oxoacetate	C8H6O4	166.027	M+H	3
Multiple	167.034	167.034	C14096	3-Formylsalicylic acid;2-Hydroxyisophthalaldehydic acid	C8H6O4	166.027	M+H	3
Multiple	167.034	167.034	C01606	Phthalate;o-Phthalic acid;1,2-Benzenedicarboxylic acid	C8H6O4	166.027	M+H	3
Multiple	167.034	167.034	C14100	4-Formylsalicylic acid;4-Formyl-2-hydroxybenzoic acid	C8H6O4	166.027	M+H	3
Multiple	167.034	167.034	C06337	Terephthalate;Terephthalic acid;1,4-Benzenedicarboxylic acid	C8H6O4	166.027	M+H	3
Multiple	167.071	167.07	C12206	Caffeyl alcohol	C9H10O3	166.063	M+H	3
Multiple	167.071	167.07	C01198	3-(2-Hydroxyphenyl)propanoate;2-Hydroxyphenylpropanoate;3-(2-Hydroxyphenyl)propionic acid;Melilotate;3-(2-Hydroxyphenyl)propionate	C9H10O3	166.063	M+H	3
Multiple	167.071	167.07	C03080	4-Hydroxyhydratropate	C9H10O3	166.063	M+H	3
Multiple	167.071	167.07	C01456	Tropate;Tropic acid;alpha-(Hydroxymethyl)phenylacetic acid	C9H10O3	166.063	M+H	3
Multiple	167.071	167.07	C02363	3-Ethoxybenzoate;3-Ethoxybenzoic acid	C9H10O3	166.063	M+H	3
Multiple	167.071	167.07	C01744	Phloretate;Phloretic acid;3-(4-Hydroxyphenyl)propionic acid	C9H10O3	166.063	M+H	3
Multiple	167.071	167.07	C11457	3-(3-Hydroxyphenyl)propanoic acid;Dihydro-3-coumaric acid;3-Hydroxyphenylpropanoate;3-(3-Hydroxyphenyl)propanoate	C9H10O3	166.063	M+H	3
Multiple	167.071	167.07	C05607	Phenyllactate;(R)-Phenyllactate	C9H10O3	166.063	M+H	3
Multiple	167.071	167.07	C11380	Apocynin;Acetovanillone	C9H10O3	166.063	M+H	3
Multiple	167.071	167.07	C05581	3-Methoxy-4-hydroxyphenylacetaldehyde;(4-Hydroxy-3-methoxyphenyl)acetaldehyde;Homovanillin	C9H10O3	166.063	M+H	3
Multiple	167.071	167.07	C10712	Paeonol	C9H10O3	166.063	M+H	3
Multiple	167.071	167.07	C02201	Veratraldehyde;Veratric aldehyde;3,4-Dimethoxybenzaldehyde	C9H10O3	166.063	M+H	3
Multiple	167.107	167.107	C18352	Oxocamphor;10-Oxocamphor;beta-Oxocamphor	C10H14O2	166.099	M+H	3
Multiple	167.107	167.107	C18343	4-n-Butylresorcinol;Rucinol (TN)	C10H14O2	166.099	M+H	3
Multiple	167.107	167.107	C11940	Myrtenic acid;6,6-Dimethylbicyclo[3.1.1]hept-2-ene-2-carboxylic acid	C10H14O2	166.099	M+H	3
Multiple	167.107	167.107	C03037	(+)-Bornane-2,5-dione;2,5-Diketocamphane	C10H14O2	166.099	M+H	3
Multiple	167.107	167.107	C09841	Carvone oxide	C10H14O2	166.099	M+H	3
Multiple	167.107	167.107	C17622	(6E)-8-Oxogeranial;10-Oxogeranial;8-Oxogeranial	C10H14O2	166.099	M+H	3
Multiple	167.107	167.107	C09777	Dolichodial;Iridial	C10H14O2	166.099	M+H	3
Multiple	167.107	167.107	C17690	4-(4-Hydroxyphenyl)-2-butanol;4-HPB;Rhododendrol;Betuligenol	C10H14O2	166.099	M+H	3
Multiple	167.107	167.107	C09792	Nepetalactone trans-cis-form	C10H14O2	166.099	M+H	3
Multiple	167.107	167.107	C20320	Bornane-2,6-dione;6-Oxocamphor	C10H14O2	166.099	M+H	3
Multiple	167.107	167.107	C17824	(+/-)-Asarinol A	C10H14O2	166.099	M+H	3
Multiple	167.107	167.107	C14515	Camphorquinone	C10H14O2	166.099	M+H	3
Multiple	167.107	167.107	C14351	4-Butoxyphenol	C10H14O2	166.099	M+H	3
Multiple	167.107	167.107	C09887	Piquerol A	C10H14O2	166.099	M+H	3
Multiple	167.107	167.107	C09791	Nepetalactone cis-trans-form	C10H14O2	166.099	M+H	3
Multiple	167.107	167.107	C11924	Perillic acid	C10H14O2	166.099	M+H	3
Multiple	167.107	167.107	C09896	Rotundifolone;Lippione	C10H14O2	166.099	M+H	3
Multiple	168.077	168.077	C16396	2,4-Diamino-6-nitrotoluene	C7H9N3O2	167.07	M+H	3
Multiple	168.077	168.077	C16397	2,6-Diamino-4-nitrotoluene	C7H9N3O2	167.07	M+H	3
Multiple	169.123	169.122	C09804	cis-trans-Nepetalactol;cis-trans-Iridodial lactol	C10H16O2	168.115	M+H	3
Multiple	169.123	169.122	C16461	Geranic acid;3,7-Dimethylocta-2,6-dienoate;Geranate	C10H16O2	168.115	M+H	3
Multiple	169.123	169.122	C08546	Tiglyl tiglate;(E)-2-Methylcrotonic acid (E)-2-methyl-2-butenyl ester	C10H16O2	168.115	M+H	3
Multiple	169.123	169.122	C09785	(+)-Iridodial	C10H16O2	168.115	M+H	3
Multiple	169.123	169.122	C03448	(+)-exo-5-Hydroxycamphor;5-exo-Hydroxycamphor	C10H16O2	168.115	M+H	3
Multiple	169.123	169.122	C09786	Iridomyrmecin	C10H16O2	168.115	M+H	3
Multiple	169.123	169.122	C02108	1,2-Campholide	C10H16O2	168.115	M+H	3
Multiple	169.123	169.122	C11402	(4R,7R)-4-Isopropenyl-7-methyl-2-oxo-oxepanone	C10H16O2	168.115	M+H	3
Multiple	169.123	169.122	C06069	Iridodial;cis-trans-Iridodial	C10H16O2	168.115	M+H	3
Multiple	169.123	169.122	C11937	(1S,4R)-1-Hydroxy-2-oxolimonene;(1S,4R)-1-Hydroxymenth-8-en-2-one	C10H16O2	168.115	M+H	3
Multiple	169.123	169.122	C11414	(4S,7R)-4-Isopropenyl-7-methyl-2-oxo-oxepanone;4-Isopropenyl-7-methyloxepan-2-one	C10H16O2	168.115	M+H	3
Multiple	169.123	169.122	C20222	(6E)-8-Hydroxygeranial	C10H16O2	168.115	M+H	3
Multiple	169.123	169.122	C11944	cis-2-Methyl-5-isopropylhexa-2,5-dienoic acid	C10H16O2	168.115	M+H	3
Multiple	169.123	169.122	C09842	Chrysanthemic acid	C10H16O2	168.115	M+H	3
Multiple	169.123	169.122	C00848	6-Oxocineole;(1R,4S)-1,3,3-Trimethyl-2-oxabicyclo[2.2.2]octan-6-one;2-Oxo-1,8-cineole	C10H16O2	168.115	M+H	3
Multiple	169.123	169.122	C08489	(Z)-3,5-Hexadienyl butyrate	C10H16O2	168.115	M+H	3
Multiple	169.123	169.122	C19083	(1R,4S)-1-Hydroxy-2-oxolimonene	C10H16O2	168.115	M+H	3
Multiple	169.123	169.122	C20323	(+)-6-endo-Hydroxycamphor	C10H16O2	168.115	M+H	3
Multiple	169.123	169.122	C20221	(6E)-8-Oxolinalool;trans-8-Oxolinalool	C10H16O2	168.115	M+H	3
Multiple	169.123	169.122	C11403	(3S,6R)-6-Isopropenyl-3-methyl-2-oxo-oxepanone	C10H16O2	168.115	M+H	3
Multiple	169.123	169.122	C11651	8-Epiiridodial	C10H16O2	168.115	M+H	3
Multiple	169.123	169.122	C09836	Ascaridole	C10H16O2	168.115	M+H	3
Multiple	169.123	169.122	C20322	(+)-6-exo-Hydroxycamphor	C10H16O2	168.115	M+H	3
Multiple	169.123	169.122	C11943	trans-2-Methyl-5-isopropylhexa-2,5-dienoic acid	C10H16O2	168.115	M+H	3
Multiple	169.123	169.122	C19731	(3S)-3-Hydroxycyclocitral	C10H16O2	168.115	M+H	3
Multiple	169.123	169.122	C20223	(6E)-8-Oxogeraniol	C10H16O2	168.115	M+H	3
Multiple	169.123	169.122	C11418	(3S,6S)-6-Isopropenyl-3-methyl-2-oxo-oxepanone	C10H16O2	168.115	M+H	3
Multiple	169.123	169.122	C09854	Diosphenol	C10H16O2	168.115	M+H	3
Multiple	169.123	169.122	C18019	1-Hydroxy-p-menth-8-en-2-one;2-Hydroxy-2-methyl-5-(1-methylethenyl)cyclohexanone;1-Hydroxymenth-8-en-2-one	C10H16O2	168.115	M+H	3
Multiple	169.123	169.122	C08498	Lilac aldehyde	C10H16O2	168.115	M+H	3
Unique	169.978	169.979	C07279	2-Aminoethylarsonate;2-Aminoethylarsonic acid	C2H8AsNO3	168.972	M+H	3
Multiple	170.154	170.154	C10773	Lupinine	C10H19NO	169.147	M+H	3
Multiple	170.154	170.154	C10163	Nitramine	C10H19NO	169.147	M+H	3
Multiple	171.139	171.138	C18020	p-Menth-8-ene-1,2-diol;1-Methyl-4-(1-methylethenyl)-1,2-cyclohexanediol;Menth-8-ene-1,2-diol	C10H18O2	170.131	M+H	3
Multiple	171.139	171.138	C16462	Citronellate;Citronellic acid;3,7-Dimethyl-6-octenoic acid	C10H18O2	170.131	M+H	3
Multiple	171.139	171.138	C07276	Limonene-1,2-diol;(1S,2S,4R)-Limonene-1,2-diol;(1S,2S,4R)-Menth-8-ene-1,2-diol	C10H18O2	170.131	M+H	3
Multiple	171.139	171.138	C18027	(4R,7S)-7-Isopropyl-4-methyloxepan-2-one;(4R,7S)-4-Methyl-7-(1-methylethyl)-2-Oxepanone;Mentholactone	C10H18O2	170.131	M+H	3
Multiple	171.139	171.138	C04433	(E)-3,7-Dimethylocta-1,6-diene-3,8-diol;(6E)-8-Hydroxylinalool	C10H18O2	170.131	M+H	3
Multiple	171.139	171.138	C18202	8-Methyl-6-nonenoic acid	C10H18O2	170.131	M+H	3
Multiple	171.139	171.138	C19082	(1R,2R,4S)-Limonene-1,2-diol;(1R,2R,4S)-Menth-8-ene-1,2-diol	C10H18O2	170.131	M+H	3
Multiple	171.139	171.138	C03092	6-endo-Hydroxycineole;2-endo-Hydroxy-1,8-cineole	C10H18O2	170.131	M+H	3
Multiple	171.139	171.138	C09790	(+)-Neomatatabiol	C10H18O2	170.131	M+H	3
Multiple	171.139	171.138	C18066	7-Isopropyl-4-methyloxepan-2-one	C10H18O2	170.131	M+H	3
Multiple	171.139	171.138	C17621	(6E)-8-Hydroxygeraniol;10-Hydroxygeraniol;8-Hydroxygeraniol	C10H18O2	170.131	M+H	3
Multiple	171.139	171.138	C20326	2-exo-Hydroxy-1,8-cineole	C10H18O2	170.131	M+H	3
Multiple	172.097	172.097	C11837	N-Butyryl-L-homoserine lactone	C8H13NO3	171.089	M+H	3
Multiple	172.097	172.097	C10284	Crotanecine	C8H13NO3	171.089	M+H	3
Unique	173.118	173.117	C16322	9-Oxononanoic acid	C9H16O3	172.11	M+H	3
Multiple	174.128	174.128	C15476	Norselegiline	C12H15N	173.12	M+H	3
Multiple	174.128	174.128	C04599	1-Methyl-4-phenyl-1,2,3,6-tetrahydropyridine;MPTP	C12H15N	173.12	M+H	3
Multiple	176.997	176.998	C19399	2,6-Dichloro-para-phenylenediamine;2,6-Dichloro-1,4-benzenediamine	C6H6Cl2N2	175.991	M+H	3
Multiple	176.997	176.998	C08171	Sodium thiosalicylate;2-Mercapto-benzoic acid, monosodium salt	C7H5O2S. Na	175.991	M+H	3
Multiple	177.055	177.055	C01173	1,3,8-Naphthalenertriol;1,3,8-Trihydroxynaphthalene	C10H8O3	176.047	M+H	3
Multiple	177.055	177.055	C09268	Herniarin;7-Methoxycoumarin	C10H8O3	176.047	M+H	3
Multiple	177.055	177.055	C03081	4-Methylumbelliferone;Hymecromone	C10H8O3	176.047	M+H	3
Multiple	177.092	177.091	C14083	cis-1,2-Dihydroxy-1,2-dihydro-8-methylnaphthalene	C11H12O2	176.084	M+H	3
Multiple	177.092	177.091	C10389	Prenylbenzoquinone	C11H12O2	176.084	M+H	3
Multiple	177.092	177.091	C06359	Ethyl cinnamate;3-Phenylpropenoic acid ethyl	C11H12O2	176.084	M+H	3
Multiple	177.092	177.091	C14102	cis-1,2-Dihydroxy-1,2-dihydro-7-methylnaphthalene	C11H12O2	176.084	M+H	3
Multiple	177.092	177.091	C08453	Lachnophyllum ester;2-Decene-4,6-diynoic acid, methyl ester, (E)-	C11H12O2	176.084	M+H	3
Multiple	177.092	177.091	C14111	5,6,7,8-Tetrahydro-2-naphthoic acid	C11H12O2	176.084	M+H	3
Multiple	177.092	177.091	C12299	Cinnamyl acetate;3-Phenyl-2-propenyl acetate	C11H12O2	176.084	M+H	3
Unique	178.991	178.993	C20341	Disodium malate;Disodium DL-malate	C4H4O5. 2Na	177.985	M+H	3
Unique	179.015	179.014	C11582	2-Chlorophenylhydrazine hydrochloride;o-Chlorophenylhydrazine hydrochloride	C6H7ClN2. HCl	178.006	M+H	3
Multiple	179.144	179.143	C07523	Propofol;2,6-Diisopropylphenol	C12H18O	178.136	M+H	3
Multiple	179.144	179.143	C14465	4-n-Hexylphenol	C12H18O	178.136	M+H	3
Multiple	179.144	179.143	C07523	Propofol;2,6-Diisopropylphenol	C12H18O	178.136	M+H	3
Multiple	179.144	179.143	C14465	4-n-Hexylphenol	C12H18O	178.136	M+H	3
Multiple	181.073	181.072	C07480	Theobromine;3,7-Dimethylxanthine	C7H8N4O2	180.065	M+H	3
Multiple	181.073	181.072	C13747	1,7-Dimethylxanthine;Paraxanthine	C7H8N4O2	180.065	M+H	3
Multiple	181.073	181.072	C07130	Theophylline;1,3-Dimethylxanthine	C7H8N4O2	180.065	M+H	3
Unique	181.123	181.122	C03929	3-tert-Butyl-5-methylcatechol	C11H16O2	180.115	M+H	3
Unique	181.159	181.159	C08375	(3Z,6Z,9Z)-3,6,9-Dodecatrien-1-ol;(Z,Z,Z)-3,6,9-Dodecatrien-1-ol	C12H20O	180.151	M+H	3
Multiple	183.079	183.08	C06354	Benzophenone;Diphenyl ketone	C13H10O	182.073	M+H	3
Multiple	183.079	183.08	C06711	Fluoren-9-ol;9-Fluorenol;9-Hydroxyfluorene;Diphenylene carbinol	C13H10O	182.073	M+H	3
Multiple	183.079	183.08	C08399	Carlina oxide	C13H10O	182.073	M+H	3
Multiple	183.079	183.08	C01464	Xanthan;Xanthene	C13H10O	182.073	M+H	3
Multiple	183.079	183.08	C16918	Atractylodin	C13H10O	182.073	M+H	3
Multiple	183.079	183.08	C14460	2-Hydroxyfluorene;Fluoren-2-ol	C13H10O	182.073	M+H	3
Multiple	183.079	183.078	C03113	Diisopropyl phosphate	C6H15O4P	182.071	M+H	3
Unique	184.043	184.043	C17239	p-Hydroxyphenylacetothiohydroximate	C8H9NO2S	183.035	M+H	3
Multiple	184.074	184.076	C20316	4-Nitrosobiphenyl	C12H9NO	183.068	M+H	3
Unique	184.986	184.985	C03232	3-Phosphonooxypyruvate;3-Phosphonooxypyruvic acid;3-Phosphohydroxypyruvate;3-Phosphohydroxypyruvic acid	C3H5O7P	183.977	M+H	3
Multiple	185.079	185.081	C04535	7-Methyl-2-hydroxy-6-oxoocta-2,4-dienoate	C9H12O4	184.074	M+H	3
Multiple	185.079	185.081	C11588	cis-3-(Carboxy-ethyl)-3,5-cyclo-hexadiene-1,2-diol;cis-3-(2-Carboxy-ethyl)-3,5-cyclo-hexadiene-1,2-diol;3-(cis-5,6-Dihydroxycyclohexa-1,3-dien-1-yl)propanoate	C9H12O4	184.074	M+H	3
Multiple	185.079	185.081	C10765	Antiarol;3,4,5-Trimethoxyphenol	C9H12O4	184.074	M+H	3
Multiple	185.079	185.081	C06582	2-Hydroxy-6-oxo-7-methylocta-2,4-dienoate	C9H12O4	184.074	M+H	3
Multiple	185.079	185.081	C11456	cis-3-(1-Carboxy-ethyl)-3,5-cyclo-hexadiene-1,2-diol	C9H12O4	184.074	M+H	3
Multiple	185.079	185.081	C05594	3-Methoxy-4-hydroxyphenylethyleneglycol	C9H12O4	184.074	M+H	3
Multiple	185.154	185.154	C13910	Undecylenic acid;Undecenoic acid	C11H20O2	184.146	M+H	3
Multiple	185.154	185.154	C08571	gamma-Undecalactone;2(3H)-Furanone, 5-heptyldihydro-	C11H20O2	184.146	M+H	3
Multiple	185.154	185.154	C13823	11-Undecanolactone	C11H20O2	184.146	M+H	3
Multiple	185.154	185.154	C19420	2-Ethylhexyl acrylate	C11H20O2	184.146	M+H	3
Multiple	185.154	185.154	C12295	Citronellyl formate	C11H20O2	184.146	M+H	3
Unique	187.097	187.096	C14112	cis-2-Carboxycyclohexyl-acetic acid	C9H14O4	186.089	M+H	3
Multiple	187.133	187.133	C11406	(5R)-6-Hydroxy-5-isopropenyl-2-methylhexanoate	C10H18O3	186.126	M+H	3
Multiple	187.133	187.133	C11417	(3S)-6-Hydroxy-3-isopropenyl-heptanoate;6-Hydroxy-3-isopropenylheptanoate	C10H18O3	186.126	M+H	3
Multiple	187.133	187.133	C11420	(5S)-6-Hydroxy-5-isopropenyl-2-methylhexanoate	C10H18O3	186.126	M+H	3
Multiple	187.133	187.133	C11404	(3R)-6-Hydroxy-3-isopropenyl-heptanoate	C10H18O3	186.126	M+H	3
Multiple	187.133	187.133	C20714	3-Oxodecanoate	C10H18O3	186.126	M+H	3
Multiple	187.133	187.133	C02217	10-Oxodecanoate	C10H18O3	186.126	M+H	3
Multiple	187.133	187.133	C13945	2-Oxodecanoic acid;2-Oxodecanoate	C10H18O3	186.126	M+H	3
Multiple	187.133	187.133	C17620	Epomediol;2,6-Dihydroxycineol	C10H18O3	186.126	M+H	3
Unique	190.968	190.966	C06670	2,4-Dichlorobenzoate;2,4-Dichlorobenzoic acid	C7H4Cl2O2	189.959	M+H	3
Multiple	191.002	191.001	C06336	3-Sulfocatechol;2,3-Dihydroxybenzenesulfonate	C6H6O5S	189.994	M+H	3
Multiple	191.002	191.001	C06674	4-Sulfocatechol	C6H6O5S	189.994	M+H	3
Multiple	191.106	191.107	C12459	3-Dimethylallyl-4-hydroxybenzaldehyde	C12H14O2	190.099	M+H	3
Multiple	191.106	191.107	C16987	Ligustilide	C12H14O2	190.099	M+H	3
Multiple	191.106	191.107	C06360	Propyl cinnamate;3-Phenylpropenoic acid propyl ester	C12H14O2	190.099	M+H	3
Multiple	191.106	191.107	C17854	Butylphthalide	C12H14O2	190.099	M+H	3
Multiple	191.106	191.107	C09017	Precocene I;Precocene 1	C12H14O2	190.099	M+H	3
Multiple	192.139	192.138	C10935	N,N-Diethyl-m-toluamide;Diethyltoluamide;DEET	C12H17NO	191.131	M+H	3
Multiple	192.139	192.138	C07904	Phendimetrazine	C12H17NO	191.131	M+H	3
Multiple	192.139	192.138	C10938	N,N-Diethylphenylacetamide;DEPA	C12H17NO	191.131	M+H	3
Unique	193.132	193.134	C07142	Tocainide	C11H16N2O	192.126	M+H	3
Multiple	193.159	193.159	C14698	4-n-Heptylphenol;p-Heptylphenol;p-Hydroxyheptylbenzene	C13H20O	192.151	M+H	3
Multiple	193.159	193.159	C12286	alpha-Ionone	C13H20O	192.151	M+H	3
Multiple	193.159	193.159	C12287	beta-Ionone;trans-beta-Ionone	C13H20O	192.151	M+H	3
Multiple	194.118	194.118	C07577	3,4-Methylenedioxymethamphetamine;N-Methyl-3,4-methylenedioxyamphetamine;MDMA	C11H15NO2	193.11	M+H	3
Multiple	194.118	194.118	C09460	Heliamine	C11H15NO2	193.11	M+H	3
Multiple	194.118	194.118	C18957	2,3,5-Trimethacarb	C11H15NO2	193.11	M+H	3
Multiple	194.118	194.118	C07875	Butamben	C11H15NO2	193.11	M+H	3
Multiple	194.118	194.118	C18418	Isoprocarb	C11H15NO2	193.11	M+H	3
Multiple	194.118	194.118	C09640	(-)-Salsoline	C11H15NO2	193.11	M+H	3
Multiple	195.088	195.088	C07481	Caffeine;1,3,7-Trimethylxanthine	C8H10N4O2	194.08	M+H	3
Multiple	195.139	195.138	C14305	4-Hexyloxyphenol	C12H18O2	194.131	M+H	3
Multiple	195.139	195.138	C17002	Neocnidilide	C12H18O2	194.131	M+H	3
Multiple	195.139	195.138	C16937	Cnidilide	C12H18O2	194.131	M+H	3
Unique	195.175	195.174	C03527	Oxidized Latia luciferin	C13H22O	194.167	M+H	3
Multiple	197.154	197.154	C08486	Ethyl(E,Z)-decadienoate;(2E,4Z)-2,4-Decadienoic acid, ethyl ester;Ethyl trans-2,cis-4-decadienoate	C12H20O2	196.146	M+H	3
Multiple	197.154	197.154	C09861	Geranyl acetate	C12H20O2	196.146	M+H	3
Multiple	197.154	197.154	C11338	Bornyl acetate;(1R,2S,4R)-(+)-Bornyl acetate	C12H20O2	196.146	M+H	3
Multiple	197.154	197.154	C12300	alpha-Terpinyl acetate;p-Menth-1-en-8-yl acetate	C12H20O2	196.146	M+H	3
Multiple	197.154	197.154	C12306	Allyl cyclohexylpropionate;2-Propenyl 3-cyclohexylpropanoate	C12H20O2	196.146	M+H	3
Multiple	197.154	197.154	C09863	Linalyl acetate	C12H20O2	196.146	M+H	3
Multiple	197.154	197.154	C09837	(1S,2R,4S)-(-)-Bornyl acetate	C12H20O2	196.146	M+H	3
Multiple	197.154	197.154	C12302	gamma-Terpinyl acetate;Cyclohexanol, 1-methyl-4-(1-methylethylidene)-, 1-acetate;p-Menth-4-en-1-yl acetate	C12H20O2	196.146	M+H	3
Multiple	197.154	197.154	C12301	beta-Terpinyl acetate;Cyclohexanol, 1-methyl-4-(1-methylethenyl)-, 1-acetate	C12H20O2	196.146	M+H	3
Unique	199.001	199	C04309	Phosphoenol-4-deoxy-3-tetrulosonate	C4H7O7P	197.993	M+H	3
Multiple	199.074	199.075	C17856	Atractylodinol	C13H10O2	198.068	M+H	3
Multiple	199.074	199.075	C08447	Dehydrosafynol;(2R,11E)-11-Tridecene-3,5,7,9-tetrayne-1,2-diol	C13H10O2	198.068	M+H	3
Multiple	199.074	199.075	C07724	1,2-Dihydroxyfluorene	C13H10O2	198.068	M+H	3
Multiple	199.074	199.075	C07717	3,4-Dihydroxyfluorene	C13H10O2	198.068	M+H	3
Multiple	199.074	199.075	C16926	Capillarin	C13H10O2	198.068	M+H	3
Multiple	199.074	199.075	C14230	4-Hydroxybenzophenone;(4-Hydroxyphenyl)phenylmethanone	C13H10O2	198.068	M+H	3
Multiple	199.17	199.169	C09870	(-)-Menthyl acetate;l-Menthyl acetate;Menthyl acetate	C12H22O2	198.162	M+H	3
Multiple	199.17	199.169	C16947	Decanoyl acetaldehyde	C12H22O2	198.162	M+H	3
Multiple	199.17	199.169	C16825	Neomenthyl acetate	C12H22O2	198.162	M+H	3
Multiple	199.17	199.169	C12298	Citronellyl acetate;3,7-Dimethyl-6-octen-1-yl acetate	C12H22O2	198.162	M+H	3
Unique	199.181	199.18	C19109	Cycluron	C11H22N2O	198.173	M+H	3
Unique	200.86	200.859	C19496	Pentachloroethane;1,1,1,2,2-Pentachloro-ethane	C2HCl5	199.852	M+H	3
Unique	203.107	203.107	C08992	Tremetone	C13H14O2	202.099	M+H	3
Multiple	205.087	205.086	C09921	3-Butylidene-7-hydroxyphthalide	C12H12O3	204.079	M+H	3
Multiple	206.067	206.067	C00248	Lipoamide;Thioctic acid amide	C8H15NOS2	205.06	M+H	3
Unique	206.821	206.821	C14692	Chlorodibromomethane;Dibromochloromethane	CHBr2Cl	205.813	M+H	3
Multiple	208.07	208.072	C10902	Methyl 5-hydroxy-2-benzimidazole carbamate	C9H9N3O3	207.064	M+H	3
Multiple	208.07	208.072	C16624	Isoniazid pyruvate	C9H9N3O3	207.064	M+H	3
Unique	209.014	209.013	C19844	(1S,3R)-3-(2,2-Dichloroethenyl)-2,2-dimethylcyclopropanecarboxylate	C8H10Cl2O2	208.006	M+H	3
Multiple	209.118	209.117	C10451	Elemicin	C12H16O3	208.11	M+H	3
Multiple	209.118	209.117	C17821	2,4,5-Trimethoxy-1-allylbenzene;gamma-Asarone	C12H16O3	208.11	M+H	3
Multiple	209.118	209.117	C10390	Primin	C12H16O3	208.11	M+H	3
Multiple	209.118	209.117	C15765	Coronafacic acid	C12H16O3	208.11	M+H	3
Multiple	209.118	209.117	C04562	Benzyl (2S,3S)-2-methyl-3-hydroxybutanoate	C12H16O3	208.11	M+H	3
Multiple	209.118	209.117	C17846	alpha-Asaron	C12H16O3	208.11	M+H	3
Multiple	209.118	209.117	C04561	Benzyl (2R,3S)-2-methyl-3-hydroxybutanoate	C12H16O3	208.11	M+H	3
Multiple	209.118	209.117	C16975	Isoelemicin	C12H16O3	208.11	M+H	3
Multiple	209.118	209.117	C10430	beta-Asarone;cis-Asarone;(Z)-1-(2,4,5-Trimethoxyphenyl)-1-propene	C12H16O3	208.11	M+H	3
Unique	209.154	209.154	C14236	4-Heptyloxyphenol;p-n-Heptyloxyphenol	C13H20O2	208.146	M+H	3
Multiple	210.051	210.053	C17949	N-Acetyldemethylphosphinothricin;N-Adpt	C6H12NO5P	209.045	M+H	3
Unique	211.011	211.009	C18719	Dimethipin;2,3-dihydro-5,6-dimethyl-1,4-dithiine 1,1,4,4-tetraoxide	C6H10O4S2	210.002	M+H	3
Multiple	211.134	211.133	C08491	(-)-Jasmonic acid;Jasmonic acid;{(1R,2R)-3-Oxo-2-[(Z)pent-2-enyl]cyclopent-2-enyl}acetic acid;Jasmonate	C12H18O3	210.126	M+H	3
Multiple	211.134	211.133	C16317	(+)-7-Isojasmonic acid	C12H18O3	210.126	M+H	3
Multiple	213.113	213.112	C20790	7-Deoxyloganetin	C11H16O4	212.105	M+H	3
Multiple	213.113	213.113	C19254	MeIQ;2-Amino-3,4-dimethylimidazo[4,5-f]quinoline	C12H12N4	212.106	M+H	3
Multiple	213.113	213.113	C14617	Chrysoidine free base;Grasan Chrysoidine	C12H12N4	212.106	M+H	3
Multiple	213.149	213.148	C16309	Traumatin;(10E)-12-Oxododecenoic acid	C12H20O3	212.141	M+H	3
Multiple	213.149	213.148	C08482	Cucurbic acid	C12H20O3	212.141	M+H	3
Multiple	213.149	213.148	C16311	12-Oxo-9(Z)-dodecenoic acid	C12H20O3	212.141	M+H	3
Multiple	213.149	213.148	C08509	Putaminoxin	C12H20O3	212.141	M+H	3
Unique	213.16	213.16	C16836	1,4'-Bipiperidine-1'-carboxylic acid;[1,4'-Bipiperidine]-1'-carboxylic acid	C11H20N2O2	212.153	M+H	3
Unique	213.186	213.185	C18206	cis-11-Methyl-2-dodecenoic acid	C13H24O2	212.178	M+H	3
Unique	215.024	215.023	C19268	Niridazole	C6H6N4O3S	214.016	M+H	3
Multiple	215.127	215.126	C01223	Methyl 2-diazoacetamidohexonate	C9H16N3O3	214.119	M+H	3
Multiple	215.127	215.126	C04130	Methyl 2-diazoacetamidohexanoate	C9H16N3O3	214.119	M+H	3
Unique	215.165	215.164	C02367	3-Oxododecanoic acid;3-Oxododecanoate	C12H22O3	214.157	M+H	3
Multiple	216.064	216.063	C01233	sn-Glycero-3-phosphoethanolamine;Glycerophosphoethanolamine	C5H14NO6P	215.056	M+H	3
Multiple	216.064	216.065	C10736	Robustine;Furo(2,3-b)quinolin-8-ol, 4-methoxy-	C12H9NO3	215.058	M+H	3
Unique	216.923	216.922	C19205	3-Chloro-4-(dichloromethyl)-5-hydroxy-2(5H)-furanone	C5H3Cl3O3	215.915	M+H	3
Multiple	217.159	217.159	C16959	Furanodiene	C15H20O	216.151	M+H	3
Multiple	217.159	217.159	C16919	Atractylone;Atractylol;Atractyloxide	C15H20O	216.151	M+H	3
Multiple	219.175	219.174	C09730	beta-Sinensal;2,6-Dimethyl-10-methylene-2,6,11-dodecatrienal	C15H22O	218.167	M+H	3
Multiple	219.175	219.174	C17494	Turmerone	C15H22O	218.167	M+H	3
Multiple	219.175	219.174	C19677	Germacra-1(10),4,11(13)-trien-12-al	C15H22O	218.167	M+H	3
Multiple	219.175	219.174	C16966	Germacrone	C15H22O	218.167	M+H	3
Multiple	219.175	219.174	C09737	Solavetivone	C15H22O	218.167	M+H	3
Multiple	219.175	219.174	C09729	alpha-Sinensal	C15H22O	218.167	M+H	3
Multiple	219.175	219.174	C17501	Cyperotundone;Cyperenone	C15H22O	218.167	M+H	3
Multiple	219.175	219.174	C17954	Albaflavenone	C15H22O	218.167	M+H	3
Multiple	219.175	219.174	C16779	Dendrolasin	C15H22O	218.167	M+H	3
Multiple	219.175	219.174	C20308	Artemisinic aldehyde	C15H22O	218.167	M+H	3
Multiple	219.175	219.174	C09745	beta-Vetivone	C15H22O	218.167	M+H	3
Multiple	219.175	219.174	C20262	Zerumbone	C15H22O	218.167	M+H	3
Multiple	219.175	219.174	C19939	Pentalen-13-al	C15H22O	218.167	M+H	3
Multiple	219.175	219.174	C17914	Nootkatone	C15H22O	218.167	M+H	3
Multiple	219.175	219.174	C09938	(+)-8-Hydroxycalamenene	C15H22O	218.167	M+H	3
Multiple	219.175	219.174	C09744	alpha-Vetivone	C15H22O	218.167	M+H	3
Multiple	221.118	221.117	C12263	1,2-Dimethoxy-4-[2-(2-propenyloxy)ethenyl]-benzene	C13H16O3	220.11	M+H	3
Multiple	221.118	221.117	C09928	Flossonol	C13H16O3	220.11	M+H	3
Multiple	221.118	221.117	C09018	Precocene II;Precocene 2	C13H16O3	220.11	M+H	3
Multiple	221.154	221.154	C09519	Oblongolide	C14H20O2	220.146	M+H	3
Multiple	221.154	221.154	C09673	Glutinosone	C14H20O2	220.146	M+H	3
Multiple	221.163	221.165	C07531	Prilocaine	C13H20N2O	220.158	M+H	3
Multiple	222.149	222.149	C10142	Dioscorine	C13H19NO2	221.142	M+H	3
Multiple	222.149	222.149	C09375	(+-)-Carnegine;Carnegine	C13H19NO2	221.142	M+H	3
Multiple	223.064	223.063	C17214	2-(3'-Methylthio)propylmalic acid;2-(3'-Methylthio)propylmalate	C8H14O5S	222.056	M+H	3
Multiple	223.064	223.063	C17215	3-(3'-Methylthio)propylmalic acid;3-(3'-Methylthio)propylmalate	C8H14O5S	222.056	M+H	3
Multiple	223.097	223.096	C10449	Dillapiole;Dillapiol	C12H14O4	222.089	M+H	3
Multiple	223.097	223.096	C19228	Diglycidyl resorcinol ether	C12H14O4	222.089	M+H	3
Multiple	223.097	223.096	C14175	Diethyl phthalate;Diethyl 1,2-benzenedicarboxylate	C12H14O4	222.089	M+H	3
Multiple	223.097	223.096	C20225	Coniferyl acetate	C12H14O4	222.089	M+H	3
Multiple	223.097	223.096	C10429	Apiole	C12H14O4	222.089	M+H	3
Multiple	223.134	223.133	C04223	(+/-)-6-Hydroxy-3-oxo-alpha-ionone	C13H18O3	222.126	M+H	3
Multiple	223.134	223.133	C02533	Dehydrovomifoliol;(6S)-6-Hydroxy-3-oxo-alpha-ionone	C13H18O3	222.126	M+H	3
Multiple	223.17	223.169	C16977	Isokobusone	C14H22O2	222.162	M+H	3
Multiple	223.17	223.169	C09715	Rishitin	C14H22O2	222.162	M+H	3
Multiple	223.17	223.169	C16983	Kobusone	C14H22O2	222.162	M+H	3
Multiple	223.17	223.169	C16983	Kobusone	C14H22O2	222.162	M+H	3
Multiple	223.17	223.169	C16977	Isokobusone	C14H22O2	222.162	M+H	3
Multiple	223.17	223.169	C09715	Rishitin	C14H22O2	222.162	M+H	3
Unique	224.012	224.014	C04327	4-Methyl-5-(2-phosphoethyl)thiazole;4-Methyl-5-(2-phosphono-oxyethyl)thiazole	C6H10NO4PS	223.007	M+H	3
Multiple	224.129	224.128	C16704	Anhalonidine	C12H17NO3	223.121	M+H	3
Multiple	224.129	224.128	C12058	Cerulenin	C12H17NO3	223.121	M+H	3
Multiple	224.129	224.128	C13138	beta-Butoxyethyl nicotinate;Nicoboxil	C12H17NO3	223.121	M+H	3
Unique	224.998	224.998	C18832	Fenclorim	C10H6Cl2N2	223.991	M+H	3
Multiple	225.061	225.062	C19272	Nifuradene;1-[(5-Nitrofurfurylidene)amino]-2-imidazolidinone	C8H8N4O4	224.055	M+H	3
Multiple	225.149	225.148	C11512	Methyl jasmonate;(-)-Methyl jasmonate	C13H20O3	224.141	M+H	3
Multiple	225.149	225.148	C04166	(+/-)-6-Hydroxy-3-oxo-alpha-ionol;Vomifoliol	C13H20O3	224.141	M+H	3
Multiple	225.149	225.148	C01760	(6S,9R)-Vomifoliol;(6S,9R)-6-Hydroxy-3-oxo-alpha-ionol	C13H20O3	224.141	M+H	3
Multiple	225.149	225.148	C16318	(+)-7-Isomethyljasmonate	C13H20O3	224.141	M+H	3
Multiple	225.197	225.196	C11358	D-(-)-Anaferine;(-)-Anaferine	C13H24N2O	224.189	M+H	3
Multiple	225.197	225.196	C06521	Cuscohygrine;Cuskhygrine	C13H24N2O	224.189	M+H	3
Multiple	225.197	225.196	C06183	L-(+)-Anaferine;Anapheline	C13H24N2O	224.189	M+H	3
Unique	226.952	226.951	C12835	2,5-Dichloro-4-oxohex-2-enedioate	C6H4Cl2O5	225.944	M+H	3
Multiple	227.016	227.015	C15397	6-(2-Chloroallylthio)purine	C8H7ClN4S	226.008	M+H	3
Unique	227.201	227.201	C08322	Myristoleic acid;(9Z)-Tetradecenoic acid;9-Tetradecenoic acid;(Z)-Tetradec-9-enoic acid	C14H26O2	226.193	M+H	3
Unique	229.142	229.143	C16308	Traumatic acid;(2E)-Dodecenedioic acid;Dodec-2-enedioic acid	C12H20O4	228.136	M+H	3
Unique	229.217	229.216	C06424	Tetradecanoic acid;Tetradecanoate;Myristic acid	C14H28O2	228.209	M+H	3
Multiple	235.027	235.029	C19349	1,4-Bis(chloromethoxymethyl)benzene	C10H12Cl2O2	234.021	M+H	3
Multiple	235.027	235.028	C16758	(E)-Ajoene	C9H14OS3	234.021	M+H	3
Multiple	235.027	235.028	C16757	(Z)-Ajoene	C9H14OS3	234.021	M+H	3
Multiple	235.17	235.169	C16949	Dehydrocurdione	C15H22O2	234.162	M+H	3
Multiple	235.17	235.169	C20309	Artemisinate;Artemisinic acid	C15H22O2	234.162	M+H	3
Multiple	235.17	235.169	C17491	13-Hydroxygermacrone	C15H22O2	234.162	M+H	3
Multiple	235.17	235.169	C17492	Curcumenone	C15H22O2	234.162	M+H	3
Multiple	235.17	235.169	C17609	Chrysantherol	C15H22O2	234.162	M+H	3
Multiple	235.17	235.169	C17504	Sugeonol	C15H22O2	234.162	M+H	3
Multiple	235.17	235.169	C09686	Hydroxyisopatchoulenone	C15H22O2	234.162	M+H	3
Multiple	235.17	235.169	C20404	1-Deoxypentalenate	C15H22O2	234.162	M+H	3
Multiple	235.17	235.169	C17090	alpha-Cyperone	C15H22O2	234.162	M+H	3
Multiple	235.17	235.169	C17489	(4S,5S)-(+)-Germacrone 4,5-epoxide	C15H22O2	234.162	M+H	3
Multiple	235.17	235.169	C09739	Tetradymol	C15H22O2	234.162	M+H	3
Multiple	235.17	235.169	C09399	Drimenin	C15H22O2	234.162	M+H	3
Multiple	235.17	235.169	C09677	Helminthosporal	C15H22O2	234.162	M+H	3
Multiple	235.17	235.169	C09409	Eremophilenolide	C15H22O2	234.162	M+H	3
Multiple	235.17	235.169	C09743	Valerenic acid	C15H22O2	234.162	M+H	3
Multiple	235.17	235.169	C09721	Sclerosporin	C15H22O2	234.162	M+H	3
Multiple	235.17	235.169	C16942	Curcumenol	C15H22O2	234.162	M+H	3
Multiple	235.17	235.169	C09350	Bakkenolide A	C15H22O2	234.162	M+H	3
Multiple	235.17	235.169	C09712	Polygodial	C15H22O2	234.162	M+H	3
Multiple	235.17	235.169	C09376	Confertifolin	C15H22O2	234.162	M+H	3
Multiple	235.17	235.169	C19678	Germacrene A acid;Germacra-1(10),4,11(13)-trien-12-oate	C15H22O2	234.162	M+H	3
Unique	236.173	236.176	C07401	Procainamide	C13H21N3O	235.168	M+H	3
Unique	236.939	236.939	C16249	2-Bromomaleylacetate	C6H5BrO5	235.932	M+H	3
Multiple	237.186	237.185	C09733	Sirenin	C15H24O2	236.178	M+H	3
Multiple	237.186	237.185	C17493	Curdione	C15H24O2	236.178	M+H	3
Multiple	237.186	237.185	C17604	Kikkanol B	C15H24O2	236.178	M+H	3
Multiple	237.186	237.185	C16946	Cyperolone	C15H24O2	236.178	M+H	3
Multiple	237.186	237.185	C16502	Farnesoic acid;trans,trans-Farnesoic acid	C15H24O2	236.178	M+H	3
Multiple	237.186	237.185	C09627	Capsidiol	C15H24O2	236.178	M+H	3
Multiple	237.186	237.185	C09700	Lubimin	C15H24O2	236.178	M+H	3
Multiple	237.186	237.185	C02293	Latia luciferin	C15H24O2	236.178	M+H	3
Multiple	237.186	237.185	C09678	Helminthosporol	C15H24O2	236.178	M+H	3
Multiple	237.186	237.185	C09681	Hernandulcin	C15H24O2	236.178	M+H	3
Unique	237.222	237.221	C20128	Bombykal;(Z,E)-10,12-Hexadecadienal	C16H28O	236.214	M+H	3
Unique	239.129	239.128	C20199	3-[(3aS,4S,7aS)-7a-Methyl-1,5-dioxo-octahydro-1H-inden-4-yl]propanoate;9,17-Dioxo-1,2,3,4,10,19-hexanorandrostan-5-oic acid;DOHNAA	C13H18O4	238.12	M+H	3
Multiple	240.1	240.102	C14678	5-Hydroxy-2-acetamidofluorene;N-(5-Hydroxy-2-fluorenyl)acetamide	C15H13NO2	239.095	M+H	3
Multiple	240.1	240.102	C14656	3-Hydroxy-2-acetamidofluorene;N-(3-Hydroxy-2-fluorenyl)acetamide	C15H13NO2	239.095	M+H	3
Multiple	240.1	240.102	C03954	N-Hydroxy-2-acetamidofluorene	C15H13NO2	239.095	M+H	3
Multiple	240.1	240.102	C14481	1-Hydroxy-2-acetamidofluorene;1-Hydroxy-N-2-fluorenylacetamide;N-(1-Hydroxyfluoren-2-yl)-acetamide	C15H13NO2	239.095	M+H	3
Multiple	240.1	240.102	C14633	7-Hydroxy-2-acetamidofluorene;N-(7-Hydroxy-9H-fluoren-2-yl)acetamide	C15H13NO2	239.095	M+H	3
Unique	241.217	241.216	C17676	Cryptomeridiol;Proximadiol	C15H28O2	240.209	M+H	3
Unique	243.039	243.038	C04111	3-(Phosphoacetylamido)-L-alanine	C5H11N2O7P	242.03	M+H	3
Multiple	249.062	249.063	C00647	Pyridoxamine phosphate;Pyridoxamine 5-phosphate;Pyridoxamine 5'-phosphate	C8H13N2O5P	248.056	M+H	3
Multiple	249.149	249.148	C02771	1,2-Dihydrosantonin;1,2-Dihydro-alpha-santonin	C15H20O3	248.141	M+H	3
Multiple	249.149	249.148	C09537	Quadrone	C15H20O3	248.141	M+H	3
Multiple	249.149	249.148	C13455	Abscisic aldehyde	C15H20O3	248.141	M+H	3
Multiple	249.149	249.148	C09626	Canellal;Muzigadial	C15H20O3	248.141	M+H	3
Multiple	249.149	249.148	C09562	Tomentosin	C15H20O3	248.141	M+H	3
Multiple	249.149	249.148	C09507	Micheliolide	C15H20O3	248.141	M+H	3
Multiple	249.149	249.148	C09345	Artemorin	C15H20O3	248.141	M+H	3
Multiple	249.149	249.148	C07609	Parthenolide	C15H20O3	248.141	M+H	3
Multiple	249.149	249.148	C09534	Pseudoivalin	C15H20O3	248.141	M+H	3
Multiple	249.149	249.148	C09660	Dehydrongaione	C15H20O3	248.141	M+H	3
Multiple	249.149	249.148	C20400	1-Deoxy-11-oxopentalenate	C15H20O3	248.141	M+H	3
Multiple	249.149	249.148	C09440	Eupatolide	C15H20O3	248.141	M+H	3
Multiple	249.149	249.148	C09301	Artabsin	C15H20O3	248.141	M+H	3
Multiple	249.149	249.148	C09488	Ivalin	C15H20O3	248.141	M+H	3
Multiple	249.149	249.148	C09378	Confertin	C15H20O3	248.141	M+H	3
Multiple	249.149	249.148	C17887	Atractylenolide III	C15H20O3	248.141	M+H	3
Multiple	249.149	249.148	C09386	Damsin	C15H20O3	248.141	M+H	3
Multiple	249.149	249.148	C09544	Santamarin	C15H20O3	248.141	M+H	3
Multiple	249.149	249.148	C09687	Illudin M	C15H20O3	248.141	M+H	3
Multiple	249.149	249.148	C09556	Tamaulipin A	C15H20O3	248.141	M+H	3
Multiple	251.129	251.128	C14468	Diisopropyl phthalate	C14H18O4	250.12	M+H	3
Multiple	251.129	251.128	C14469	Di-n-propylphthalate;Dipropyl phthalate	C14H18O4	250.12	M+H	3
Multiple	251.137	251.139	C17725	Heptabarbital	C13H18N2O3	250.132	M+H	3
Multiple	251.137	251.139	C03002	N-Caffeoylputrescine	C13H18N2O3	250.132	M+H	3
Multiple	251.165	251.164	C07020	Gemfibrozil	C15H22O3	250.157	M+H	3
Multiple	251.165	251.164	C09689	Ipomeamarone;(+)-Ngaione	C15H22O3	250.157	M+H	3
Multiple	251.165	251.164	C20403	1-Deoxy-11beta-hydroxypentalenate	C15H22O3	250.157	M+H	3
Multiple	251.165	251.164	C13453	Xanthoxin;2-cis,4-trans-Xanthoxin	C15H22O3	250.157	M+H	3
Multiple	251.165	251.167	C05318	cis-N-Methyl-(S)-7,8,13,14-tetrahydroprotoberberine	C18H20N	250.16	M+H	3
Multiple	251.165	251.164	C09748	Warburganal	C15H22O3	250.157	M+H	3
Multiple	251.165	251.164	C09295	Arbusculin A	C15H22O3	250.157	M+H	3
Multiple	251.165	251.164	C14716	2-Ethylhexyl-4-hydroxybenzoate	C15H22O3	250.157	M+H	3
Multiple	251.165	251.164	C13456	Abscisic alcohol	C15H22O3	250.157	M+H	3
Multiple	251.165	251.164	C20405	Pentalenate	C15H22O3	250.157	M+H	3
Multiple	251.165	251.164	C09711	Piperdial	C15H22O3	250.157	M+H	3
Unique	251.201	251.201	C16503	Methyl farnesoate	C16H26O2	250.193	M+H	3
Unique	253.217	253.216	C16795	Hydnocarpic acid	C16H28O2	252.209	M+H	3
Unique	255.233	255.232	C08362	(9Z)-Hexadecenoic acid;Palmitoleic acid;cis-9-Hexadecenoic acid	C16H30O2	254.225	M+H	3
Unique	257.148	257.15	C20515	Pulcherriminic acid;2,5-Dihydroxy-3,6-bis(2-methylpropyl)pyrazine bis-N-oxide	C12H20N2O4	256.142	M+H	3
Unique	257.248	257.247	C00249	Hexadecanoic acid;Hexadecanoate;Hexadecylic acid;Palmitic acid;Palmitate;Cetylic acid	C16H32O2	256.24	M+H	3
Unique	258.818	258.82	C11091	Hexachloro-1,3-butadiene;HCBD;Hexachlorobutadiene	C4Cl6	257.813	M+H	3
Unique	263.238	263.237	C14245	4-Dodecylphenol	C18H30O	262.23	M+H	3
Unique	264.853	264.854	C02575	Pentachlorophenol;PCP	C6HCl5O	263.847	M+H	3
Multiple	265.105	265.107	C10427	1'-Acetoxyeugenol acetate	C14H16O5	264.1	M+H	3
Multiple	265.119	265.118	C05642	Formyl-N-acetyl-5-methoxykynurenamine	C13H16N2O4	264.111	M+H	3
Multiple	265.119	265.118	C04148	Phenylacetylglutamine;alpha-N-Phenylacetyl-L-glutamine;N2-(2-Phenylacetyl)-L-glutamine	C13H16N2O4	264.111	M+H	3
Multiple	265.181	265.18	C17747	5-Hydroxy-1-(4-hydroxyphenyl)-3-decanone	C16H24O3	264.173	M+H	3
Multiple	265.181	265.18	C09657	Dehydrojuvabione;(4R)-4-[(1R)-1,5-Dimethyl-3-oxo-4-hexenyl]-1-cyclohexene-1-carboxylic acid methyl ester	C16H24O3	264.173	M+H	3
Multiple	267.196	267.195	C09693	Juvabione	C16H26O3	266.188	M+H	3
Multiple	267.196	267.195	C09694	Juvenile hormone III	C16H26O3	266.188	M+H	3
Multiple	267.196	267.195	C04834	Juvenile hormone II acid;(2E,6E)-(10R,11S)-10,11-Epoxy-3,7,11-trimethyltrideca-2,6-dienoic acid;(2E,6E)-(10R,11S)-10,11-Epoxy-3,7,11-trimethyltrideca-2,6-dienoate;(2E,6E)-10,11-Epoxy-3,7,11-trimethyltridecadienoic acid	C16H26O3	266.188	M+H	3
Multiple	269.248	269.247	C16536	9E-Heptadecenoic acid;(E)-Heptadec-9-enoic acid	C17H32O2	268.24	M+H	3
Multiple	269.248	269.247	C12100	omega-Cyclohexylundecanoic acid;Cyclohexaneundecanoic acid	C17H32O2	268.24	M+H	3
Unique	271.189	271.19	C16506	(10S)-Juvenile hormone III acid diol	C15H26O4	270.183	M+H	3
Unique	271.228	271.227	C19614	16-Oxo-palmitate	C16H30O3	270.219	M+H	3
Unique	271.264	271.263	C16995	Methyl palmitate	C17H34O2	270.256	M+H	3
Unique	275.128	275.128	C10256	4,4'-Dihydroxy-3,5-dimethoxydihydrostilbene	C16H18O4	274.12	M+H	3
Multiple	277.181	277.18	C17506	Sugeonyl acetate	C17H24O3	276.173	M+H	3
Multiple	277.181	277.18	C10494	[6]-Shogaol;Shogaol	C17H24O3	276.173	M+H	3
Multiple	277.181	277.18	C20000	Onchidal;[E,(+)]-2-[(E)-2-Acetoxyethenyl]-4-(2,2-dimethyl-6-methylenecyclohexyl)-2-butenal	C17H24O3	276.173	M+H	3
Multiple	277.181	277.18	C09623	Buddledin A	C17H24O3	276.173	M+H	3
Unique	278.176	278.175	C18955	Promacyl	C16H23NO3	277.168	M+H	3
Multiple	279.16	279.159	C03343	2-Ethylhexyl phthalate	C16H22O4	278.152	M+H	3
Multiple	279.16	279.159	C14214	Dibutyl phthalate;Di-n-butyl phthalate;Dibutyl 1,2-benzenedicarboxylate	C16H22O4	278.152	M+H	3
Multiple	279.16	279.159	C15205	Diisobutyl phthalate;DIBP	C16H22O4	278.152	M+H	3
Multiple	280.163	280.166	C07341	Oxamniquine	C14H21N3O3	279.158	M+H	3
Multiple	280.163	280.166	C18433	Karbutilate	C14H21N3O3	279.158	M+H	3
Multiple	281.248	281.247	C08459	Stearolic acid;9-Stearolic acid	C18H32O2	280.24	M+H	3
Multiple	281.248	281.247	C04056	9-cis,11-trans-Octadecadienoate;(9Z,11E)-Octadecadienoic acid	C18H32O2	280.24	M+H	3
Multiple	281.248	281.247	C01595	Linoleate;Linoleic acid;(9Z,12Z)-Octadecadienoic acid;9-cis,12-cis-Octadecadienoate;9-cis,12-cis-Octadecadienoic acid	C18H32O2	280.24	M+H	3
Multiple	281.248	281.247	C08321	Malvalic acid	C18H32O2	280.24	M+H	3
Multiple	281.248	281.247	C08282	Chaulmoogric acid	C18H32O2	280.24	M+H	3
Unique	282.131	282.134	C10150	Harzianopyridone	C14H19NO5	281.126	M+H	3
Unique	283.227	283.227	C15465	6-Oxabicyclo[3.1.0]hexane-2-undecanoic acid methyl ester	C17H30O3	282.219	M+H	3
Multiple	283.264	283.263	C08363	(6Z)-Octadecenoic acid;Petroselinic acid;cis-6-Octadecenoic acid	C18H34O2	282.256	M+H	3
Multiple	283.264	283.263	C08367	(11E)-Octadecenoic acid;Vaccenic acid;trans-11-Octadecenoic acid	C18H34O2	282.256	M+H	3
Multiple	283.264	283.263	C12103	omega-Cycloheptylundecanoic acid	C18H34O2	282.256	M+H	3
Multiple	283.264	283.263	C01712	(9E)-Octadecenoic acid;9-Octadecenoic acid, (E)-;(E)-Oleic acid;D9-trans-Octadecenoic acid;9-trans-Octadecenoic acid;trans-D9-Octadecenoic acid;trans-9-Octadecenoic acid;trans-Elaidic acid;trans-Oleic acid;Elaidic acid;Acide elaidique;Elaidinsaure	C18H34O2	282.256	M+H	3
Multiple	283.264	283.263	C00712	(9Z)-Octadecenoic acid;(Z)-Octadec-9-enoic acid;Oleate;Oleic acid	C18H34O2	282.256	M+H	3
Unique	284.962	284.961	C14445	Tris(2-chloroethyl)phosphate	C6H12Cl3O4P	283.954	M+H	3
Multiple	285.28	285.279	C20356	Isooctadecanoic acid;Isostearic acid	C18H36O2	284.272	M+H	3
Multiple	285.28	285.279	C01530	Octadecanoic acid;Stearate;Stearic acid	C18H36O2	284.272	M+H	3
Multiple	287.128	287.128	C10526	(-)-Sativan	C17H18O4	286.12	M+H	3
Multiple	287.128	287.128	C14294	Diphenolic acid;4,4-Bis(4-hydroxyphenyl)pentanoic acid	C17H18O4	286.12	M+H	3
Multiple	287.128	287.128	C09646	7,3'-Dihydroxy-4'-methoxy-8-methylflavan	C17H18O4	286.12	M+H	3
Multiple	287.128	287.128	C14251	1,3-Diphenyltetramethyldisiloxane;1,1,3,3-Tetramethyl-1,3-diphenyldisiloxane	C16H22OSi2	286.121	M+H	3
Multiple	287.128	287.128	C20133	Sugiresinol;Sequirin A	C17H18O4	286.12	M+H	3
Unique	288.135	288.134	C13796	SR95531	C15H17N3O3	287.127	M+H	3
Multiple	288.161	288.159	C11782	Dihydromorphine	C17H21NO3	287.152	M+H	3
Multiple	288.161	288.159	C07239	Ritodrine	C17H21NO3	287.152	M+H	3
Multiple	288.161	288.159	C08526	Galanthamine;Galantamine	C17H21NO3	287.152	M+H	3
Multiple	288.161	288.159	C09223	Mesembrenone	C17H21NO3	287.152	M+H	3
Multiple	288.161	288.159	C12195	Zephyramine	C17H21NO3	287.152	M+H	3
Multiple	288.161	288.159	C06991	Etodolac	C17H21NO3	287.152	M+H	3
Unique	288.892	288.893	C18450	Propineb	C5H8N2S4. Zn	287.886	M+H	3
Multiple	289.143	289.144	C11166	SDS;Sodium lauryl sulfate;Sodium dodecyl sulfate	C12H25O4S. Na	288.137	M+H	3
Multiple	289.143	289.143	C09942	Karwinaphthol B	C17H20O4	288.136	M+H	3
Unique	290.151	290.15	C18865	Imazethapyr	C15H19N3O3	289.143	M+H	3
Unique	292.164	292.166	C09176	Eseridine	C15H21N3O3	291.158	M+H	3
Unique	295.03	295.029	C14237	4-[2,2-Dichloro-1-(4-methoxyphenyl)ethenyl]phenol;Monohydroxymethoxychlor olefin	C15H12Cl2O2	294.021	M+H	3
Multiple	297.149	297.148	C10285	4-Prenylresveratrol	C19H20O3	296.141	M+H	3
Multiple	297.243	297.242	C08368	Vernolic acid;(9Z)-(12S,13R)-12,13-Epoxyoctadecenoic acid;cis-12,13-Epoxy-cis-9-octadecenoic acid	C18H32O3	296.235	M+H	3
Multiple	297.243	297.242	C14762	13(S)-HODE;(13S)-Hydroxyoctadecadienoic acid;(9Z,11E)-(13S)-13-Hydroxyoctadeca-9,11-dienoic acid	C18H32O3	296.235	M+H	3
Multiple	297.243	297.242	C14767	9(S)-HODE;(9S)-Hydroxyoctadecadienoic acid;(10E,12Z)-(9S)-9-Hydroxyoctadeca-10,12-dienoic acid	C18H32O3	296.235	M+H	3
Multiple	297.243	297.242	C14826	12(13)-EpOME;(12R,13S)-(9Z)-12,13-Epoxyoctadecenoic acid	C18H32O3	296.235	M+H	3
Multiple	297.243	297.242	C19617	18-Oxooleate	C18H32O3	296.235	M+H	3
Multiple	297.243	297.242	C14825	9(10)-EpOME;(9R,10S)-(12Z)-9,10-Epoxyoctadecenoic acid	C18H32O3	296.235	M+H	3
Multiple	297.243	297.242	C08318	(9Z,12Z)-(8R)-Hydroxyoctadeca-9,12-dienoic acid;Laetisaric acid;8-Hydroxylinoleic acid	C18H32O3	296.235	M+H	3
Multiple	298.145	298.144	C15087	3-Hydroxyestra-1,3,5(10),7-tetraene-16,17-dione 16-oxime	C18H19NO3	297.137	M+H	3
Multiple	298.145	298.144	C06172	Neopinone	C18H19NO3	297.137	M+H	3
Multiple	298.145	298.144	C06175	Oripavine	C18H19NO3	297.137	M+H	3
Multiple	298.145	298.144	C09340	(-)-Apoglaziovine	C18H19NO3	297.137	M+H	3
Multiple	298.145	298.144	C09457	Glaziovine	C18H19NO3	297.137	M+H	3
Multiple	298.145	298.144	C06171	Codeinone;(5alpha)-7,8-Didehydro-4,5-epoxy-3-methoxy-17-methylmorphinan-6-one	C18H19NO3	297.137	M+H	3
Multiple	298.145	298.144	C17077	Tuduranine	C18H19NO3	297.137	M+H	3
Multiple	299.111	299.111	C01961	Thalassemine;L-Thalassemine	C8H19N4O6P	298.104	M+H	3
Multiple	299.111	299.113	C10720	Picein	C14H18O7	298.105	M+H	3
Multiple	299.127	299.128	C07332	Dibenzylsuccinate	C18H18O4	298.12	M+H	3
Multiple	299.127	299.128	C18165	Enterolactone	C18H18O4	298.12	M+H	3
Multiple	299.259	299.258	C08365	Ricinoleic acid;(9Z)-(12R)-Hydroxyoctadecenoic acid;12-Hydroxy-9-octadecenoic acid;12-Hydroxy-cis-9-octadecenoic acid	C18H34O3	298.251	M+H	3
Multiple	299.259	299.258	C13791	(6R,7S)-6,7-Epoxyoctadecanoic acid;6R,7S-Epoxy-octadecanoic acid;6R,7S-Epoxy-octadecanoate	C18H34O3	298.251	M+H	3
Multiple	299.259	299.258	C19616	18-Hydroxyoleate	C18H34O3	298.251	M+H	3
Multiple	299.259	299.258	C19418	cis-9,10-Epoxystearic acid	C18H34O3	298.251	M+H	3
Multiple	299.259	299.258	C00869	2-Oxooctadecanoic acid;2-Oxostearate	C18H34O3	298.251	M+H	3
Multiple	299.295	299.294	C16794	Tuberculostearic acid	C19H38O2	298.287	M+H	3
Multiple	299.295	299.294	C16535	Nonadecanoic acid;Nonadecylic acid	C19H38O2	298.287	M+H	3
Multiple	301.142	301.143	C14739	alpha,alpha'-Diethyl-3,4,3',4'-stilbenetetraol;3,4,3',4'-Tetrahydroxy-alpha,alpha'-diethylstilbene	C18H20O4	300.136	M+H	3
Multiple	301.142	301.143	C08981	Toxyl angelate	C18H20O4	300.136	M+H	3
Multiple	301.142	301.143	C20431	(+)-3'-Hydroxylarreatricin	C18H20O4	300.136	M+H	3
Unique	302.177	302.175	C06967	Dobutamine	C18H23NO3	301.168	M+H	3
Multiple	306.243	306.243	C15281	17beta-Nitro-5alpha-androstane	C19H31NO2	305.236	M+H	3
Multiple	306.243	306.243	C19950	Samandarine	C19H31NO2	305.236	M+H	3
Multiple	309.131	309.133	C08483	14-Dihydroxycornestin;Cornexistin	C16H20O6	308.126	M+H	3
Multiple	309.131	309.133	C09953	Monocerin	C16H20O6	308.126	M+H	3
Unique	310.163	310.165	C10304	Fulvine	C16H23NO5	309.158	M+H	3
Multiple	313.144	313.143	C09136	Montanin A	C19H20O4	312.136	M+H	3
Multiple	313.144	313.143	C14935	m-(beta-Acetyl-alpha-ethyl-p-hydroxyphenethyl)benzoic acid	C19H20O4	312.136	M+H	3
Multiple	313.144	313.143	C14211	Butylbenzyl phthalate;Butyl phenylmethyl 1,2-benzenedicarboxylate	C19H20O4	312.136	M+H	3
Multiple	313.144	313.143	C10283	4'-Prenyloxyresveratrol	C19H20O4	312.136	M+H	3
Multiple	313.179	313.18	C09524	Broussonin C	C20H24O3	312.173	M+H	3
Multiple	313.179	313.18	C20211	Yakuchinone A;Yakuchinone-A	C20H24O3	312.173	M+H	3
Multiple	313.179	313.18	C10436	Centrolobine	C20H24O3	312.173	M+H	3
Multiple	313.179	313.18	C09120	Jatrophone	C20H24O3	312.173	M+H	3
Multiple	313.237	313.237	C14834	9,10-Epoxy-13-hydroxy-11-octadecenoate;(11E)-9,10-Epoxyoctadecenoic acid	C18H32O4	312.23	M+H	3
Multiple	313.237	313.237	C14827	9(S)-HPODE;9(S)-HPOD;(10E,12Z)-(9S)-9-Hydroperoxyoctadeca-10,12-dienoic acid;(9S,10E,12Z)-9-Hydroperoxy-10,12-octadecadienoate	C18H32O4	312.23	M+H	3
Multiple	313.237	313.237	C14836	9,10-12,13-Diepoxyoctadecanoate;9,10-12,13-Diepoxyoctadecanoic acid	C18H32O4	312.23	M+H	3
Multiple	313.237	313.237	C07338	(9Z,12Z)-(11S)-11-Hydroperoxyoctadeca-9,12-dienoic acid;(9Z,12Z)-(11S)-11-Hydroperoxyoctadeca-9,12-dienoate	C18H32O4	312.23	M+H	3
Multiple	313.237	313.237	C14831	8(R)-HPODE;(9Z,12Z)-(8R)-8-Hydroperoxyoctadeca-9,12-dienoic acid;(8R,9Z,12Z)-8-Hydroperoxyoctadeca-9,12-dienoate	C18H32O4	312.23	M+H	3
Multiple	313.237	313.237	C20703	(8E,10S,12Z)-10-Hydroperoxyoctadeca-8,12-dienoate	C18H32O4	312.23	M+H	3
Multiple	313.237	313.237	C20186	5S,8R-DiHODE;(5S,8R)-DiHODE;(5S,8R,9Z,12Z)-5,8-Dihydroxyoctadeca-9,12-dienoate	C18H32O4	312.23	M+H	3
Multiple	313.237	313.237	C07354	(7S,8S)-DiHODE;(9Z,12Z)-(7S,8S)-Dihydroxyoctadeca-9,12-dienoic acid;(7S,8S,9Z,12Z)-7,8-Dihydroxyoctadeca-9,12-dienoate	C18H32O4	312.23	M+H	3
Multiple	313.237	313.237	C19618	Octadec-9-ene-1,18-dioic-acid	C18H32O4	312.23	M+H	3
Multiple	313.237	313.237	C19937	(8E,10R,12Z)-10-Hydroperoxy-8,12-octadecadienoate	C18H32O4	312.23	M+H	3
Multiple	313.237	313.237	C14832	12,13-Epoxy-9-hydroxy-10-octadecenoate;12(R),13(S)-Epoxy-9(S)-hydroxy-10(E)-octadecenoic acid;(10E)-(9S,12R,13S)-12,13-Epoxy-9-hydroxyoctadec-10-enoic acid	C18H32O4	312.23	M+H	3
Multiple	313.237	313.237	C04717	(9Z,11E)-(13S)-13-Hydroperoxyoctadeca-9,11-dienoic acid;(9Z,11E)-(13S)-13-Hydroperoxyoctadeca-9,11-dienoate;13(S)-HPODE;13S-Hydroperoxy-9Z,11E-octadecadienoic acid	C18H32O4	312.23	M+H	3
Multiple	313.239	313.237	C14831	8(R)-HPODE;(9Z,12Z)-(8R)-8-Hydroperoxyoctadeca-9,12-dienoic acid;(8R,9Z,12Z)-8-Hydroperoxyoctadeca-9,12-dienoate	C18H32O4	312.23	M+H	3
Multiple	313.239	313.237	C07338	(9Z,12Z)-(11S)-11-Hydroperoxyoctadeca-9,12-dienoic acid;(9Z,12Z)-(11S)-11-Hydroperoxyoctadeca-9,12-dienoate	C18H32O4	312.23	M+H	3
Multiple	313.239	313.237	C20703	(8E,10S,12Z)-10-Hydroperoxyoctadeca-8,12-dienoate	C18H32O4	312.23	M+H	3
Multiple	313.239	313.237	C14827	9(S)-HPODE;9(S)-HPOD;(10E,12Z)-(9S)-9-Hydroperoxyoctadeca-10,12-dienoic acid;(9S,10E,12Z)-9-Hydroperoxy-10,12-octadecadienoate	C18H32O4	312.23	M+H	3
Multiple	313.239	313.237	C14832	12,13-Epoxy-9-hydroxy-10-octadecenoate;12(R),13(S)-Epoxy-9(S)-hydroxy-10(E)-octadecenoic acid;(10E)-(9S,12R,13S)-12,13-Epoxy-9-hydroxyoctadec-10-enoic acid	C18H32O4	312.23	M+H	3
Multiple	313.239	313.237	C14834	9,10-Epoxy-13-hydroxy-11-octadecenoate;(11E)-9,10-Epoxyoctadecenoic acid	C18H32O4	312.23	M+H	3
Multiple	313.239	313.237	C04717	(9Z,11E)-(13S)-13-Hydroperoxyoctadeca-9,11-dienoic acid;(9Z,11E)-(13S)-13-Hydroperoxyoctadeca-9,11-dienoate;13(S)-HPODE;13S-Hydroperoxy-9Z,11E-octadecadienoic acid	C18H32O4	312.23	M+H	3
Multiple	313.239	313.237	C20186	5S,8R-DiHODE;(5S,8R)-DiHODE;(5S,8R,9Z,12Z)-5,8-Dihydroxyoctadeca-9,12-dienoate	C18H32O4	312.23	M+H	3
Multiple	313.239	313.237	C07354	(7S,8S)-DiHODE;(9Z,12Z)-(7S,8S)-Dihydroxyoctadeca-9,12-dienoic acid;(7S,8S,9Z,12Z)-7,8-Dihydroxyoctadeca-9,12-dienoate	C18H32O4	312.23	M+H	3
Multiple	313.239	313.237	C19618	Octadec-9-ene-1,18-dioic-acid	C18H32O4	312.23	M+H	3
Multiple	313.239	313.237	C19937	(8E,10R,12Z)-10-Hydroperoxy-8,12-octadecadienoate	C18H32O4	312.23	M+H	3
Multiple	313.239	313.237	C14836	9,10-12,13-Diepoxyoctadecanoate;9,10-12,13-Diepoxyoctadecanoic acid	C18H32O4	312.23	M+H	3
Multiple	315.255	315.253	C14829	12,13-DHOME;12,13-DHOA;(9Z)-12,13-Dihydroxyoctadec-9-enoic acid	C18H34O4	314.246	M+H	3
Multiple	315.255	315.253	C07355	(9Z)-(7S,8S)-Dihydroxyoctadecenoic acid;(Z)-(7S,8S)-Dihydroxyoctadeca-9-enoic acid;(Z)-(7S,8S)-Dihydroxyoctadeca-9-enoate	C18H34O4	314.246	M+H	3
Multiple	315.255	315.253	C19620	9,10-Epoxy-18-hydroxystearate	C18H34O4	314.246	M+H	3
Multiple	315.255	315.253	C20702	(8E,10S)-10-Hydroperoxyoctadeca-8-enoate;(8E,10S)-10-Hydroperoxy-8-octadecenoate	C18H34O4	314.246	M+H	3
Multiple	315.255	315.253	C14828	9,10-DHOME;9,10-DHOA;(12Z)-9,10-Dihydroxyoctadec-12-enoic acid	C18H34O4	314.246	M+H	3
Multiple	317.162	317.164	C18776	Bupirimate	C13H24N4O3S	316.157	M+H	3
Multiple	317.162	317.164	C07141	Timolol	C13H24N4O3S	316.157	M+H	3
Multiple	317.162	317.162	C10732	O-Methylptelefolonium	C18H22NO4	316.155	M+H	3
Unique	327.009	327.006	C19077	Fenuron-TCA;Fenuron TCA	C9H13N2O. C2Cl3O2	325.999	M+H	3
Unique	327.29	327.289	C02117	2-Oxophytanate;2-Oxophytanic acid	C20H38O3	326.282	M+H	3
Unique	328.012	328.014	C07637	Diloxanide furoate	C14H11Cl2NO4	327.007	M+H	3
Multiple	331.003	331	C18964	Athidathion	C8H15N2O4PS3	329.993	M+H	3
Multiple	331.003	331.005	C14389	1,1,1-Trichloro-2-(4-hydroxyphenyl)-2-(4-methoxyphenyl)ethane;Monohydroxymethoxychlor	C15H13Cl3O2	329.998	M+H	3
Unique	332.006	332.009	C10979	Chlozolinate;Dichlozolinate	C13H11Cl2NO5	331.001	M+H	3
Unique	333.116	333.115	C02087	Tos-Arg-CH2Cl	C13H21ClN4O2S	332.107	M+H	3
Multiple	335.126	335.127	C08200	Neostigmine methylsulfate	C12H19N2O2. CH3SO4	334.12	M+H	3
Multiple	338.123	338.123	C03868	Indole-3-acetyl-myo-inositol;Indol-3-ylacetyl-myo-inositol;Indole-3-ylacetyl-myo-inositol	C16H19NO7	337.116	M+H	3
Multiple	338.123	338.123	C04197	Indole-3-acetyl-beta-1-D-glucoside;1-O-(Indol-3-yl)acetyl-beta-D-glucose	C16H19NO7	337.116	M+H	3
Unique	341.306	341.305	C19427	Glycidyl stearate	C21H40O3	340.298	M+H	3
Multiple	346.109	346.107	C19064	Nitralin	C13H19N3O6S	345.099	M+H	3
Unique	349.184	349.186	C17638	Schizonepetoside E	C16H28O8	348.178	M+H	3
Unique	354.194	354.191	C10380	Rosmarinine;Senecionan-11,16-dione, 1,2-dihydro-2,12-dihydroxy-, (1alpha,2alpha)-	C18H27NO6	353.184	M+H	3
Multiple	354.895	354.892	C07967	Bithionol	C12H6Cl4O2S	353.884	M+H	3
Multiple	354.895	354.892	C18451	Tetradifon	C12H6Cl4O2S	353.884	M+H	3
Multiple	360.125	360.123	C10584	Crinasiatine	C22H17NO4	359.116	M+H	3
Multiple	360.125	360.122	C06564	Penicillin N;Adicillin	C14H21N3O6S	359.115	M+H	3
Multiple	360.125	360.122	C05557	Isopenicillin N	C14H21N3O6S	359.115	M+H	3
Unique	360.969	360.967	C19088	Monuron-TCA;Monuron TCA	C9H11ClN2O. C2HCl3O2	359.96	M+H	3
Unique	363.2	363.197	C15309	17,21-Epoxy-9-fluoro-11beta-hydroxypregn-4-ene-3,20-dione;17,21-Epoxy-9-fluoro-11beta-hydroxyprogesterone	C21H27FO4	362.189	M+H	3
Multiple	367.176	367.178	C17790	Dehydrocorydaline	C22H24NO4	366.171	M+H	3
Multiple	367.176	367.175	C09521	Orizabin	C19H26O7	366.168	M+H	3
Multiple	367.176	367.175	C09662	Diacetoxyscirpenol	C19H26O7	366.168	M+H	3
Unique	367.992	367.994	C11028	Phosalone;Agria 1060 A	C12H15ClNO4PS2	366.987	M+H	3
Multiple	371.317	371.316	C14240	Di(2-ethylhexyl) adipate;Dioctyl adipate;Diethylhexyl adipate	C22H42O4	370.308	M+H	3
Multiple	371.317	371.316	C19625	Docosanedioate	C22H42O4	370.308	M+H	3
Multiple	374.209	374.211	C16549	alpha-Hydroxy-N-desmethyltamoxifen	C25H27NO2	373.204	M+H	3
Multiple	374.209	374.211	C16547	Endoxifen;4-Hydroxy-N-desmethyltamoxifen	C25H27NO2	373.204	M+H	3
Multiple	377.215	377.214	C14973	17beta-Hydroxy-7alpha-mercaptoandrost-4-en-3-one 7-propionate;S-(17beta-Hydroxy-3-oxoandrost-4-en-7alpha-yl)propanethioate	C22H32O3S	376.207	M+H	3
Multiple	377.215	377.212	C15329	21-Fluoro-11beta,17-dihydroxy-6alpha-methylpregna-1,4-diene-3,20-dione	C22H29FO4	376.205	M+H	3
Multiple	379.283	379.284	C13857	1-Arachidonoylglycerol;1-Arachidonoyl-sn-glycerol	C23H38O4	378.277	M+H	3
Multiple	379.283	379.284	C13856	2-Arachidonoylglycerol;2-Arachidonoyl-sn-glycerol;2-AG	C23H38O4	378.277	M+H	3
Unique	381.218	381.221	C18416	Carbosulfan	C20H32N2O3S	380.213	M+H	3
Multiple	383.332	383.331	C05107	7-Dehydrodesmosterol;Cholesta-5,7,24-triene-3beta-ol	C27H42O	382.324	M+H	3
Multiple	383.332	383.331	C15357	Cholesta-3,5-dien-7-one	C27H42O	382.324	M+H	3
Multiple	391.285	391.284	C11637	3alpha,12alpha-Dihydroxy-5beta-chol-6-enoate	C24H38O4	390.277	M+H	3
Multiple	391.285	391.284	C03690	Bis(2-ethylhexyl)phthalate;Di(2-ethylhexyl)phthalate;Dioctyl phthalate;DEHP	C24H38O4	390.277	M+H	3
Multiple	391.285	391.284	C14577	Diisooctyl phthalate	C24H38O4	390.277	M+H	3
Multiple	391.285	391.284	C14227	Di-n-octyl phthalate;Bis(n-octyl) phthalate;Dioctyl 1,2-benzenedicarboxylate	C24H38O4	390.277	M+H	3
Multiple	391.285	391.284	C15375	Apocholic acid;3alpha,12alpha-Dihydroxy-5beta-chol-8(14)-en-24-oic acid	C24H38O4	390.277	M+H	3
Multiple	393.298	393.3	C17662	Isoursodeoxycholate;Isoursodeoxycholic acid;3beta,7beta-Dihydroxy-5beta-cholanoic acid;3beta,7beta-Dihydroxy-5beta-cholan-24-oic acid	C24H40O4	392.293	M+H	3
Multiple	393.298	393.3	C04483	Deoxycholic acid;Deoxycholate;3alpha,12alpha-Dihydroxy-5beta-cholanate;3alpha,12alpha-Dihydroxy-5beta-cholanic acid	C24H40O4	392.293	M+H	3
Multiple	393.298	393.3	C17646	12-Epideoxycholic acid;12-Epideoxycholate	C24H40O4	392.293	M+H	3
Multiple	393.298	393.3	C17660	Isochenodeoxycholate;Isochenodeoxycholic acid;3beta,7alpha-Dihydroxy-5beta-cholanic acid	C24H40O4	392.293	M+H	3
Multiple	393.298	393.3	C07880	Ursodiol;Ursodeoxycholic acid;Ursodeoxycholate;3alpha,7beta-Dihydroxy-5beta-cholan-24-oic acid	C24H40O4	392.293	M+H	3
Multiple	393.298	393.3	C17661	Isodeoxycholate;Isodeoxycholic acid;7alpha,12alpha-Dihydroxy-5beta-cholanic acid;7alpha,12alpha-Dihydroxycholanoic acid	C24H40O4	392.293	M+H	3
Multiple	393.298	393.3	C17687	Allodeoxycholate;5alpha-Deoxycholic acid;3alpha,12alpha-Dihydroxy-5alpha-cholanoic acid	C24H40O4	392.293	M+H	3
Multiple	393.298	393.3	C15517	Hyodeoxycholate;Hyodesoxycholic acid;6alpha-Hydroxylithocholate;Iodeoxycholic acid;3alpha,6alpha-Dihydroxy-5beta-cholanic acid	C24H40O4	392.293	M+H	3
Multiple	393.298	393.3	C15515	Murideoxycholic acid;Murideoxycholate;6beta-Hydroxylithocholate;3alpha,6beta-Dihydroxy-5beta-cholanic acid	C24H40O4	392.293	M+H	3
Multiple	393.298	393.3	C02528	Chenodeoxycholate;Chenodeoxycholic acid;3alpha,7alpha-Dihydroxy-5beta-cholanic acid;Chenodiol	C24H40O4	392.293	M+H	3
Multiple	393.298	393.3	C17664	Allochenodeoxycholate;Allochenodeoxycholic acid;3alpha,7alpha-Dihydroxy-5alpha-cholanoic acid	C24H40O4	392.293	M+H	3
Unique	398.341	398.342	C06543	Solanidine	C27H43NO	397.334	M+H	3
Multiple	399.251	399.253	C15046	Pregna-5,16,20-triene-3beta,20-diol diacetate	C25H34O4	398.246	M+H	3
Multiple	399.251	399.253	C14947	17-Propylestra-1,3,5(10)-triene-3,17beta-diol diacetate	C25H34O4	398.246	M+H	3
Multiple	399.251	399.251	C14446	Tris(butoxyethyl)phosphate;Tris(2-butoxyethyl) phosphate	C18H39O7P	398.243	M+H	3
Unique	399.348	399.347	C19438	Lauroyl peroxide;Dilauroyl peroxide	C24H46O4	398.34	M+H	3
Unique	400.339	400.342	C02990	L-Palmitoylcarnitine	C23H45NO4	399.335	M+H	3
Unique	400.343	400.342	C02990	L-Palmitoylcarnitine	C23H45NO4	399.335	M+H	3
Multiple	401.343	401.341	C20143	26-Hydroxycholest-4-en-3-one	C27H44O2	400.334	M+H	3
Multiple	401.343	401.341	C05455	7alpha-Hydroxycholest-4-en-3-one	C27H44O2	400.334	M+H	3
Multiple	401.343	401.341	C19662	Spirostan	C27H44O2	400.334	M+H	3
Multiple	401.343	401.341	C15632	24(S),25-Epoxycholesterol	C27H44O2	400.334	M+H	3
Multiple	401.343	401.341	C01561	Calcidiol;25-Hydroxyvitamin D3;Calcifediol;Calcifediol anhydrous	C27H44O2	400.334	M+H	3
Unique	412.236	412.233	C10341	Lasiocarpine;7-Angelyl-9-lasiocarpylheliotridine	C21H33NO7	411.226	M+H	3
Unique	417.245	417.248	C17864	Atractyloside G	C21H36O8	416.241	M+H	3
Unique	419.317	419.316	C15221	Diisononyl phthalate	C26H42O4	418.308	M+H	3
Multiple	421.33	421.331	C15636	6-Ethylchenodeoxycholic acid;6-ECDCA;6-Ethyl-CDCA;6alpha-Ethyl-chenodeoxycholic acid	C26H44O4	420.324	M+H	3
Unique	426.241	426.243	C14212	Nafoxidine	C29H31NO2	425.236	M+H	3
Multiple	429.241	429.24	C07469	Irbesartan	C25H28N6O	428.233	M+H	3
Multiple	429.241	429.238	C09038	Aspidoalbine	C24H32N2O5	428.231	M+H	3
Unique	461.273	461.269	C08719	Sophoranone	C30H36O4	460.261	M+H	3
Unique	468.311	468.311	C08007	Buprenorphine	C29H41NO4	467.304	M+H	3
Multiple	479.286	479.29	C17411	o-Methylpsychotrine;1',2'-Dehydroemetin	C29H38N2O4	478.283	M+H	3
Multiple	479.286	479.29	C07996	Dehydroemetine	C29H38N2O4	478.283	M+H	3
Multiple	481.35	481.352	C19873	26-Hydroxycastasterone	C28H48O6	480.345	M+H	3
Multiple	481.35	481.352	C08814	Brassinolide	C28H48O6	480.345	M+H	3
Multiple	481.35	481.352	C11049	24-epi-Brassinolide	C28H48O6	480.345	M+H	3
Unique	482.362	482.36	C13903	1-O-Hexadecyl-lyso-sn-glycero-3-phosphocholine;1-O-Hexadecyl-2-lyso-sn-glycero-3-phosphocholine	C24H52NO6P	481.353	M+H	3
Unique	483.367	483.362	C19892	4'-Apo-beta,psi-caroten-4'-al;beta-Apo-4'-carotenal	C35H46O	482.355	M+H	3
Unique	484.261	484.261	C00825	Kanamycin B;Bekanamycin;Nebramycin factor 5	C18H37N5O10	483.254	M+H	3
Multiple	495.329	495.332	C08829	Makisterone B	C28H46O7	494.324	M+H	3
Multiple	495.329	495.332	C16874	Makisterone A	C28H46O7	494.324	M+H	3
Multiple	497.346	497.347	C11051	26-Hydroxy-24-epi-brassinolide	C28H48O7	496.34	M+H	3
Multiple	497.346	497.348	C04102	1-Palmitoylglycerophosphocholine;1-Palmitoyl-sn-glycero-3-phosphocholine	C24H51NO7P	496.34	M+H	3
Multiple	497.346	497.347	C19874	26-Hydroxybrassinolide	C28H48O7	496.34	M+H	3
Multiple	497.346	497.347	C11050	25-Hydroxy-24-epi-brassinolide	C28H48O7	496.34	M+H	3
Multiple	502.294	502.295	C06999	Fexofenadine;4-(1-Hydroxy-4-(4-(hydroxydiphenylmethyl)-1-piperidinyl)butyl)-alpha,alpha-dimethylbenzeneacetic acid	C32H39NO4	501.288	M+H	3
Multiple	502.294	502.295	C20555	Aflatrem	C32H39NO4	501.288	M+H	3
Multiple	516.309	516.308	C05683	2-Aminoethylphosphocholate	C26H46NO7P	515.301	M+H	3
Unique	523.362	523.363	C03916	1-Oleoylglycerophosphocholine;1-Oleoyl-sn-glycero-3-phosphocholine	C26H53NO7P	522.356	M+H	3
Multiple	524.982	524.982	C00700	XTP;Xanthosine 5'-triphosphate	C10H15N4O15P3	523.975	M+H	3
Multiple	555.297	555.295	C09916	Acrovestone	C32H42O8	554.288	M+H	3
Multiple	555.297	555.297	C10006	Integerressine	C33H38N4O4	554.289	M+H	3
Unique	560.638	560.633	C18203	2,2',4,4',5-Pentabromodiphenyl ether;PBDE 99;BDE 99	C12H5Br5O	559.626	M+H	3
Unique	568.343	568.342	C20596	Penitrem D	C37H45NO4	567.335	M+H	3
Unique	569.344	569.347	C11977	6,8a-Seco-6,8a-deoxy-5-oxoavermectin ''1a'' aglycone	C34H48O7	568.34	M+H	3
Unique	570.357	570.358	C20601	Janthitrem C	C37H47NO4	569.351	M+H	3
Unique	842.396	842.396	C13891	1,2-Didodecanoyl-sn-glycero-3-cytidine-5'-diphosphate	C36H65N3O15P2	841.389	M+H	3
Multiple	85.0287	85.0284	C17601	2(5H)-Furanone;gamma-Crotonolactone;Butenolide	C4H4O2	84.0211	M+H	3
Multiple	85.0287	85.0284	C06144	3-Butynoate;But-3-ynoate	C4H4O2	84.0211	M+H	3
Multiple	85.0287	85.0284	C17602	2(3H)-Furanone;alpha-Crotonolactone	C4H4O2	84.0211	M+H	3
Multiple	85.0287	85.0284	C02648	4-Hydroxy-2-butynal;4-Hydroxybut-2-ynal	C4H4O2	84.0211	M+H	3
Multiple	85.0651	85.0648	C07330	3-Methyl-2-butenal;3-Methylbut-2-enal;3,3-Dimethyl-acrylaldehyde;Senecialdehyde;Prenal	C5H8O	84.0575	M+H	3
Multiple	85.0651	85.0648	C00557	Cyclopentanone	C5H8O	84.0575	M+H	3
Multiple	85.0651	85.0648	C15604	Prenal	C5H8O	84.0575	M+H	3
Unique	85.1014	85.1012	C11249	Cyclohexane	C6H12	84.0939	M+H	3
Multiple	86.0967	86.0964	C01746	Piperidine;Azacyclohexane;Hexahydropyridine	C5H11N	85.0891	M+H	3
Multiple	86.0967	86.0964	C20809	(R)-2-Methylpyrrolidine	C5H11N	85.0891	M+H	3
Multiple	87.0443	87.0441	C19201	beta-Butyrolactone	C4H6O2	86.0368	M+H	3
Multiple	87.0443	87.0441	C19443	Methyl acrylate	C4H6O2	86.0368	M+H	3
Multiple	87.0443	87.0441	C19309	Vinyl acetate	C4H6O2	86.0368	M+H	3
Multiple	87.0443	87.0441	C01770	gamma-Butyrolactone;1,4-Lactone	C4H6O2	86.0368	M+H	3
Multiple	87.0443	87.0441	C16835	Succinic aldehyde;Succindialdehyde	C4H6O2	86.0368	M+H	3
Multiple	87.0443	87.0441	C16267	Cyclopropanecarboxylate	C4H6O2	86.0368	M+H	3
Multiple	87.0443	87.0441	C01771	2-Butenoate;2-Butenoic acid;Crotonic acid;3-Methylacrylic acid	C4H6O2	86.0368	M+H	3
Multiple	87.0443	87.0441	C02497	2-Butyne-1,4-diol;1,4-Butynediol	C4H6O2	86.0368	M+H	3
Multiple	87.0443	87.0441	C00741	Diacetyl;Biacetyl;Dimethylglyoxal;2,3-Butanedione	C4H6O2	86.0368	M+H	3
Multiple	88.0396	88.0393	C20253	Aminoacrylate;(Z)-3-Aminoacrylate	C3H5NO2	87.032	M+H	3
Multiple	88.0396	88.0393	C06695	2-Oxazolidinone	C3H5NO2	87.032	M+H	3
Multiple	88.0396	88.0393	C02218	Dehydroalanine;2-Aminoacrylate	C3H5NO2	87.032	M+H	3
Multiple	88.076	88.0757	C20315	(Z)-2-Methylpropanal oxime	C4H9NO	87.0684	M+H	3
Multiple	88.076	88.0757	C03219	(E)-2-Methylpropanal oxime;(E)-Isobutyraldehyde oxime;(E)-Isobutanal oxime	C4H9NO	87.0684	M+H	3
Multiple	88.076	88.0757	C14452	Morpholine;Tetrahydro-1,4-oxazine	C4H9NO	87.0684	M+H	3
Multiple	88.076	88.0757	C20339	N,N-Dimethylacetamide	C4H9NO	87.0684	M+H	3
Multiple	88.076	88.0757	C00555	4-Aminobutyraldehyde;4-Aminobutanal	C4H9NO	87.0684	M+H	3
Multiple	88.076	88.0757	C19332	2-(1-Aziridinyl)ethanol;1-Aziridineethanol	C4H9NO	87.0684	M+H	3
Multiple	89.0599	89.0597	C01769	(S)-Acetoin;(S)-2-Acetoin	C4H8O2	88.0524	M+H	3
Multiple	89.0599	89.0597	C00246	Butanoic acid;Butanoate;Butyrate;Butyric acid	C4H8O2	88.0524	M+H	3
Multiple	89.0599	89.0597	C00466	Acetoin;2-Acetoin;3-Hydroxybutan-2-one;3-Hydroxy-2-butanone;Dimethylketol	C4H8O2	88.0524	M+H	3
Multiple	89.0599	89.0597	C00849	Ethyl acetate	C4H8O2	88.0524	M+H	3
Multiple	89.0599	89.0597	C02632	2-Methylpropanoate;2-Methylpropanoic acid;Isobutyric acid;Isobutanoate;Dimethylacetic acid;Isobutyrate	C4H8O2	88.0524	M+H	3
Multiple	89.0599	89.0597	C14440	1,4-Dioxane;p-Dioxane	C4H8O2	88.0524	M+H	3
Multiple	89.0599	89.0597	C00810	(R)-Acetoin;(R)-2-Acetoin;(R)-3-Hydroxy-2-butanone;(R)-Dimethylketol;(R)-3-Hydroxybutan-2-one	C4H8O2	88.0524	M+H	3
Unique	93.0702	93.0699	C01455	Toluene;Methylbenzene;Toluol	C7H8	92.0626	M+H	3
Multiple	95.0494	95.0492	C15584	Phenol	C6H6O	94.0419	M+H	3
Multiple	95.0494	95.0492	C01782	Arene oxide	C6H6O	94.0419	M+H	3
Multiple	95.0494	95.0492	C00146	Phenol;Benzenol;Hydroxybenzene;Phenic acid;Phenylic acid	C6H6O	94.0419	M+H	3
Multiple	96.9613	96.9607	C14039	1,1-Dichloroethylene;Vinylidene chloride;1,1-DCE	C2H2Cl2	95.9534	M+H	3
Multiple	96.9613	96.9607	C06792	cis-1,2-Dichloroethene;cis-Acetylene dichloride	C2H2Cl2	95.9534	M+H	3
Multiple	96.9613	96.9607	C06791	trans-1,2-Dichloroethene;trans-Acetylene dichloride	C2H2Cl2	95.9534	M+H	3
Multiple	97.0287	97.0284	C07090	Protoanemonin;4-Methylenebut-2-en-4-olide;cis-4-Methylenebut-2-en-4-olide	C5H4O2	96.0211	M+H	3
Multiple	97.0287	97.0284	C14279	Furfural;2-Furaldehyde	C5H4O2	96.0211	M+H	3
Multiple	97.0651	97.0648	C02395	Cyclohex-2-enone;2-Cyclohexen-1-one	C6H8O	96.0575	M+H	3
Multiple	97.0651	97.0648	C19249	2,4-Hexadienal;(E,E)-2,4-Hexadienal	C6H8O	96.0575	M+H	3
Multiple	98.9845	98.9842	C00009	Orthophosphate;Phosphate;Phosphoric acid;Orthophosphoric acid	H3PO4	97.9769	M+H	3
Multiple	98.9845	98.9843	C12554	Potassium acetate	C2H3O2. K	97.977	M+H	3
Multiple	99.0444	99.0441	C20578	Tulipalin A;2-Methylenebutanolactone	C5H6O2	98.0368	M+H	3
Multiple	99.0444	99.0441	C20441	Furfuryl alcohol;2-Furancarbinol;2-Furanmethanol	C5H6O2	98.0368	M+H	3
Multiple	99.0807	99.0805	C08497	(E)-2-Hexenal;trans-2-Hexenal;Leaf aldehyde	C6H10O	98.0732	M+H	3
Multiple	99.0807	99.0805	C00414	Cyclohexanone	C6H10O	98.0732	M+H	3
Multiple	99.0807	99.0805	C16310	3-Hexenal;(3Z)-Hexenal	C6H10O	98.0732	M+H	3
Unique	1000.29	1000.3	C02593	Tetradecanoyl-CoA;Myristoyl-CoA	C35H62N7O17P3S	977.314	M+Na	3
Multiple	105.043	105.042	C19261	2-Methylimidazole	C4H6N2	82.0531	M+Na	3
Multiple	105.043	105.042	C19262	4-Methylimidazole	C4H6N2	82.0531	M+Na	3
Multiple	105.043	105.042	C07837	Fomepizole;4-Methylpyrazole	C4H6N2	82.0531	M+Na	3
Multiple	106.951	106.951	C01485	Chloric acid;Chlorate	HClO3	83.9614	M+Na	3
Multiple	107.071	107.071	C06178	1-Methylpyrrolinium;1-Methyl-delta(1)-pyrrolinium	C5H10N	84.0813	M+Na	3
Multiple	110.02	110.021	C20253	Aminoacrylate;(Z)-3-Aminoacrylate	C3H5NO2	87.032	M+Na	3
Multiple	110.02	110.021	C06695	2-Oxazolidinone	C3H5NO2	87.032	M+Na	3
Multiple	110.02	110.021	C02218	Dehydroalanine;2-Aminoacrylate	C3H5NO2	87.032	M+Na	3
Unique	116.972	116.971	C06755	Chloroacetic acid;Chloroethanoic acid	C2H3ClO2	93.9822	M+Na	3
Multiple	117.055	117.055	C02724	N-Methylpyridinium	C6H8N	94.0657	M+Na	3
Unique	119.026	119.027	C11272	Fluorobenzene	C6H5F	96.0375	M+Na	3
Multiple	123.041	123.042	C08279	Tiglic acid;(E)-2,3-Dimethylacrylic acid	C5H8O2	100.052	M+Na	3
Multiple	123.041	123.042	C14527	Methyl methacrylate;MMA;Methyl 2-methylpropenoate	C5H8O2	100.052	M+Na	3
Multiple	123.041	123.042	C15499	Pentane-2,4-dione;Acetylacetone;2,4-Dioxopentane	C5H8O2	100.052	M+Na	3
Multiple	123.041	123.042	C02240	5-Valerolactone;delta-Valerolactone;gamma-Valerolactone	C5H8O2	100.052	M+Na	3
Multiple	123.041	123.042	C19238	Ethyl acrylate	C5H8O2	100.052	M+Na	3
Multiple	123.041	123.042	C12518	Glutaral;1,5-Pentanedial;Glutaraldehyde	C5H8O2	100.052	M+Na	3
Unique	1245.58	1245.59	C08938	Cyclamin	C58H94O27	1222.6	M+Na	3
Multiple	128.971	128.971	C06614	trans-3-Chloroacrylic acid	C3H3ClO2	105.982	M+Na	3
Multiple	128.971	128.971	C20609	2-Chloroacrylate;2-Chloroacrylic acid	C3H3ClO2	105.982	M+Na	3
Multiple	128.971	128.971	C06615	cis-3-Chloroacrylic acid	C3H3ClO2	105.982	M+Na	3
Unique	129.053	129.052	C14689	Diethylene glycol;2,2'-Oxydiethanol;1,5-Dihydroxy-3-oxapentane	C4H10O3	106.063	M+Na	3
Multiple	136.049	136.048	C19280	3-(N-Nitrosomethylamino)propionitrile;3-(Methylnitrosamino)propionitrile	C4H7N3O	113.059	M+Na	3
Multiple	136.049	136.048	C00791	Creatinine;1-Methylglycocyamidine	C4H7N3O	113.059	M+Na	3
Unique	137	136.999	C18773	Ammonium sulfamate	NH4SO3NH2	114.01	M+Na	3
Unique	139.996	139.995	C02231	3-Nitroacrylate	C3H3NO4	117.006	M+Na	3
Multiple	140.069	140.068	C16436	Valine	C5H11NO2	117.079	M+Na	3
Multiple	140.069	140.068	C00431	5-Aminopentanoate;5-Aminopentanoic acid;5-Aminovaleric acid	C5H11NO2	117.079	M+Na	3
Multiple	140.069	140.068	C00719	Betaine;Trimethylaminoacetate;Glycine betaine;N,N,N-Trimethylglycine;Trimethylammonioacetate	C5H11NO2	117.079	M+Na	3
Multiple	140.069	140.068	C00183	L-Valine;2-Amino-3-methylbutyric acid	C5H11NO2	117.079	M+Na	3
Multiple	140.069	140.068	C15987	4-Methylaminobutyrate;gamma-N-Methylaminobutyrate	C5H11NO2	117.079	M+Na	3
Multiple	140.069	140.068	C07457	Amyl nitrite;Isoamyl nitrite	C5H11NO2	117.079	M+Na	3
Multiple	140.069	140.068	C06417	D-Valine;(R)-2-Amino-3-methylbutyric acid	C5H11NO2	117.079	M+Na	3
Multiple	140.069	140.068	C01799	D-Norvaline;D-2-Aminovaleric acid;D-2-Aminopentanoic acid	C5H11NO2	117.079	M+Na	3
Multiple	140.069	140.068	C03571	2-Amino-2-methylbutanoate	C5H11NO2	117.079	M+Na	3
Multiple	140.069	140.068	C01826	L-Norvaline;L-2-Aminovaleric acid;L-2-Aminopentanoic acid;(S)-2-Aminopentanoic acid	C5H11NO2	117.079	M+Na	3
Unique	140.904	140.904	C13827	Chloroform	CHCl3	117.914	M+Na	3
Unique	142.978	142.977	C00957	Mercaptopyruvate;3-Mercaptopyruvic acid;3-Mercaptopyruvate	C3H4O3S	119.988	M+Na	3
Unique	146.981	146.982	C03167	Phosphonoacetaldehyde;2-Phosphonoacetaldehyde;2-Oxoethylphosphonate	C2H5O4P	123.993	M+Na	3
Multiple	149.055	149.055	C08737	Melamine;2,4,6-Triamino-1,3,5-triazine	C3H6N6	126.065	M+Na	3
Multiple	150.015	150.016	C03458	2,3,6-Trihydroxypyridine	C5H5NO3	127.027	M+Na	3
Multiple	150.015	150.016	C19721	5-Hydroxypyrrole-2-carboxylate	C5H5NO3	127.027	M+Na	3
Multiple	150.027	150.027	C05516	5-Amino-4-imidazole carboxylate;4-Amino-5-imidazolecarboxylic acid	C4H5N3O2	127.038	M+Na	3
Multiple	150.027	150.027	C16621	1-Methyl-4-nitroimidazole	C4H5N3O2	127.038	M+Na	3
Multiple	150.933	150.932	C11149	Dichloroacetate	C2H2Cl2O2	127.943	M+Na	3
Multiple	150.933	150.932	C17478	Calcium oxalate	C2O4. Ca	127.942	M+Na	3
Multiple	151.036	151.037	C01125	Dihydro-4,4-dimethyl-2,3-furandione;2-Dehydropantoyl lactone;2-Dehydropantolactone	C6H8O3	128.047	M+Na	3
Multiple	151.036	151.037	C20240	(2Z,4Z)-2-Hydroxyhexa-2,4-dienoate;(2Z,4Z)-2-Hydroxyhexa-2,4-dienoic acid	C6H8O3	128.047	M+Na	3
Multiple	151.036	151.037	C06761	(4E)-2-Oxohexenoic acid;2-Oxohex-trans-4-enoate	C6H8O3	128.047	M+Na	3
Multiple	151.036	151.037	C11354	2-Hydroxy-cis-hex-2,4-dienoate	C6H8O3	128.047	M+Na	3
Multiple	151.036	151.037	C06719	Dihydrophloroglucinol	C6H8O3	128.047	M+Na	3
Multiple	151.036	151.037	C20443	5-Hydroxymethylfurfuryl alcohol;2,5-Bis(hydroxymethyl)furan	C6H8O3	128.047	M+Na	3
Multiple	151.036	151.037	C20717	4-Hydroxy-2,5-dimethylfuran-3(2H)-one;Dimethylhydroxy furanone	C6H8O3	128.047	M+Na	3
Unique	157.084	157.084	C20334	1,2,6-Hexanetriol	C6H14O3	134.094	M+Na	3
Multiple	159.066	159.064	C05650	Tetrahydropteridine;5,6,7,8-Tetrahydropteridine	C6H8N4	136.075	M+Na	3
Multiple	160.037	160.037	C01004	N-Methylnicotinate;Trigonelline;Trigenelline;1-Methylpyridinio-3-carboxylate;Betaine nicotinate;Caffearin;Gynesine	C7H7NO2	137.048	M+Na	3
Multiple	160.037	160.037	C19597	2-Nitrotoluene	C7H7NO2	137.048	M+Na	3
Multiple	160.037	160.037	C00568	4-Aminobenzoate;ABEE;4-Aminobenzoic acid;p-Aminobenzoate	C7H7NO2	137.048	M+Na	3
Multiple	160.037	160.037	C00108	Anthranilate;Anthranilic acid;o-Aminobenzoic acid;Vitamin L1;2-Aminobenzoate	C7H7NO2	137.048	M+Na	3
Multiple	160.037	160.037	C14394	4-Nitrotoluene;1-Methyl-4-nitrobenzene	C7H7NO2	137.048	M+Na	3
Multiple	160.037	160.037	C19486	3-Nitrotoluene	C7H7NO2	137.048	M+Na	3
Multiple	160.037	160.038	C15533	4-Fluoro-L-threonine	C4H8FNO3	137.049	M+Na	3
Multiple	162.999	163	C12838	trans-4-Carboxymethylenebut-2-en-4-olide	C6H4O4	140.011	M+Na	3
Multiple	162.999	163	C20449	5-Formyl-2-furoate;5-Formyl-2-furancarboxylate	C6H4O4	140.011	M+Na	3
Multiple	162.999	163	C04431	cis-4-Carboxymethylenebut-2-en-4-olide;4-Carboxymethylenebut-2-en-4-olide	C6H4O4	140.011	M+Na	3
Unique	163.991	163.991	C18667	Methamidophos	C2H8NO2PS	141.001	M+Na	3
Unique	164.931	164.93	C13558	Dibasic sodium phosphate;Disodium phosphate	Na2HPO4	141.941	M+Na	3
Unique	167.09	167.09	C03078	4-Guanidinobutanamide	C5H12N4O	144.101	M+Na	3
Unique	167.982	167.984	C19324	2-Amino-5-nitrothiazole;Aminonitrothiazole	C3H3N3O2S	144.995	M+Na	3
Multiple	169.046	169.047	C00659	2-Aceto-2-hydroxybutanoate	C6H10O4	146.058	M+Na	3
Multiple	169.046	169.047	C06104	Adipate;Adipic acid;Hexanedioate;Hexan-1,6-dicarboxylate	C6H10O4	146.058	M+Na	3
Multiple	169.046	169.047	C01053	(R)-4-Dehydropantoate	C6H10O4	146.058	M+Na	3
Multiple	169.046	169.047	C16272	3-Hydroxy-5-oxohexanoate	C6H10O4	146.058	M+Na	3
Multiple	169.046	169.047	C04237	3-Hydroxy-3-methyl-2-oxopentanoic acid;3-Hydroxy-3-methyl-2-oxopentanoate	C6H10O4	146.058	M+Na	3
Multiple	169.046	169.047	C00772	Mevaldate;Mevaldic acid	C6H10O4	146.058	M+Na	3
Multiple	169.046	169.047	C14463	(R)-3-Hydroxy-3-methyl-2-oxopentanoate	C6H10O4	146.058	M+Na	3
Multiple	169.046	169.047	C00966	2-Dehydropantoate	C6H10O4	146.058	M+Na	3
Multiple	169.046	169.047	C06762	4-Hydroxy-2-oxohexanoic acid;4-Hydroxy-2-oxohexanoate	C6H10O4	146.058	M+Na	3
Multiple	169.046	169.047	C06006	(S)-2-Aceto-2-hydroxybutanoate;(S)-2-Hydroxy-2-ethyl-3-oxobutanoate	C6H10O4	146.058	M+Na	3
Unique	170.061	170.061	C17245	5-Methylthiopentanaldoxime	C6H13NOS	147.072	M+Na	3
Unique	170.981	170.982	C11353	2-Hydroxy-3-chloropenta-2,4-dienoate	C5H5ClO3	147.993	M+Na	3
Multiple	171.063	171.063	C03348	3,6-Dideoxy-L-galactose;Colitose;3,6-Dideoxy-L-xylo-hexose	C6H12O4	148.074	M+Na	3
Multiple	171.063	171.063	C06007	(R)-2,3-Dihydroxy-3-methylpentanoate;(R)-2,3-Dihydroxy-3-methylvalerate;(2R,3R)-2,3-Dihydroxy-3-methylpentanoate	C6H12O4	148.074	M+Na	3
Multiple	171.063	171.063	C04104	2,3-Dihydroxy-3-methylpentanoate;2,3-Dihydroxy-3-methylvalerate	C6H12O4	148.074	M+Na	3
Multiple	171.063	171.063	C00418	(R)-Mevalonate;Mevalonic acid;3,5-Dihydroxy-3-methylvaleric acid	C6H12O4	148.074	M+Na	3
Multiple	171.063	171.063	C00522	(R)-Pantoate;Pantoate;Pantoic acid	C6H12O4	148.074	M+Na	3
Multiple	171.063	171.063	C06471	Abequose;3,6-Deoxy-D-galactose;3,6-Deoxy-D-xylo-hexose;3-Deoxy-D-fucose	C6H12O4	148.074	M+Na	3
Multiple	171.063	171.063	C02104	(S)-Mevalonate;(S)-Mevalonic acid;(S)-3,5-Dihydroxy-3-methylvaleric acid	C6H12O4	148.074	M+Na	3
Multiple	177.055	177.056	C18980	Dimefox	C4H12FN2OP	154.067	M+Na	3
Multiple	177.124	177.125	C00843	(-)-Menthone;l-Menthone;p-Menthan-3-one	C10H18O	154.136	M+Na	3
Multiple	177.124	177.125	C11390	(+)-Menthone	C10H18O	154.136	M+Na	3
Multiple	177.124	177.125	C01766	(-)-Borneol;l-Borneol;(1S,2R,4S)-(-)-Borneol;Linderol	C10H18O	154.136	M+Na	3
Multiple	177.124	177.125	C01411	Borneol	C10H18O	154.136	M+Na	3
Multiple	177.124	177.125	C01765	(+)-Borneol;d-Borneol;Borneocamphor;endo-2-Bornanol;Sumatra camphor;(1R,2S,4R)-(+)-Borneol	C10H18O	154.136	M+Na	3
Multiple	177.124	177.125	C02344	(-)-endo-Fenchol;(-)-alpha-Fenchyl alcohol	C10H18O	154.136	M+Na	3
Multiple	177.124	177.125	C11393	(-)-alpha-Terpineol;(L)-alpha-Terpineol	C10H18O	154.136	M+Na	3
Multiple	177.124	177.125	C11396	(1R,2R,4R)-Dihydrocarveol;(-)-Dihydrocarveol	C10H18O	154.136	M+Na	3
Multiple	177.124	177.125	C01500	Geraniol	C10H18O	154.136	M+Na	3
Multiple	177.124	177.125	C11397	(1R,2S,4R)-Neo-dihydrocarveol	C10H18O	154.136	M+Na	3
Multiple	177.124	177.125	C11413	(1S,2S,4S)-Dihydrocarveol;(+)-Dihydrocarveol	C10H18O	154.136	M+Na	3
Multiple	177.124	177.125	C11384	(S)-(-)-Citronellal;(S)-3,7-Dimethyloct-6-enal	C10H18O	154.136	M+Na	3
Multiple	177.124	177.125	C20261	(+)-Thujan-3-ol	C10H18O	154.136	M+Na	3
Multiple	177.124	177.125	C11399	(1S,2S,4R)-Iso-dihydrocarveol	C10H18O	154.136	M+Na	3
Multiple	177.124	177.125	C03039	(+)-trans-Piperitenol	C10H18O	154.136	M+Na	3
Multiple	177.124	177.125	C02462	Sabinene hydrate	C10H18O	154.136	M+Na	3
Multiple	177.124	177.125	C16772	alpha-Terpineol;dl-alpha-Terpineol	C10H18O	154.136	M+Na	3
Multiple	177.124	177.125	C18017	8-p-Menthen-2-ol;1,6-Dihydrocarveol;6-Methyl-3-isopropenylcyclohexanol;Menth-8-en-2-ol	C10H18O	154.136	M+Na	3
Multiple	177.124	177.125	C16909	1,4-Cineole;1,4-Epoxy-p-menthane	C10H18O	154.136	M+Na	3
Multiple	177.124	177.125	C11952	(+)-Isomenthone	C10H18O	154.136	M+Na	3
Multiple	177.124	177.125	C03985	3,7-Dimethylocta-1,6-dien-3-ol;Linalool	C10H18O	154.136	M+Na	3
Multiple	177.124	177.125	C09848	(R)-(+)-Citronellal	C10H18O	154.136	M+Na	3
Multiple	177.124	177.125	C11389	(+)-Linalool;(S)-(+)-Linalool;(3S)-Linalool	C10H18O	154.136	M+Na	3
Multiple	177.124	177.125	C11411	(1R,2R,4S)-Iso-dihydrocarveol	C10H18O	154.136	M+Na	3
Multiple	177.124	177.125	C17384	Citronellal	C10H18O	154.136	M+Na	3
Multiple	177.124	177.125	C09871	Nerol;(Z)-3,7-Dimethylocta-2,6-dien-1-ol	C10H18O	154.136	M+Na	3
Multiple	177.124	177.125	C11416	(1S,2R,4S)-Neo-dihydrocarveol	C10H18O	154.136	M+Na	3
Multiple	177.124	177.125	C09902	(R)-(+)-alpha-Terpineol;(+)-alpha-Terpineol	C10H18O	154.136	M+Na	3
Multiple	177.124	177.125	C02484	(+)-trans-Pulegol	C10H18O	154.136	M+Na	3
Multiple	177.124	177.125	C11400	(1S,2R,4R)-Neoiso-dihydrocarveol	C10H18O	154.136	M+Na	3
Multiple	177.124	177.125	C11388	(-)-Linalool;(R)-(-)-Linalool;(3R)-Linalool	C10H18O	154.136	M+Na	3
Multiple	177.124	177.125	C17517	beta-Terpineol	C10H18O	154.136	M+Na	3
Multiple	177.124	177.125	C17518	gamma-Terpineol	C10H18O	154.136	M+Na	3
Multiple	177.124	177.125	C17611	Chrysanthemol	C10H18O	154.136	M+Na	3
Multiple	177.124	177.125	C11410	(1R,2S,4S)- Neoiso-dihydrocarveol	C10H18O	154.136	M+Na	3
Multiple	177.124	177.125	C17125	(-)-Isomenthone;l-Isomenthone	C10H18O	154.136	M+Na	3
Multiple	177.124	177.125	C09844	1,8-Cineole;1,8-Cineol;Eucalyptol	C10H18O	154.136	M+Na	3
Multiple	177.124	177.125	C17073	Terpineol-4;Terpinen-4-ol	C10H18O	154.136	M+Na	3
Unique	180.99	180.991	C20360	Sodium methallylsulfonate;Sodium methallyl sulfonate	C4H7O3S. Na	158.001	M+Na	3
Multiple	181.073	181.074	C19463	1,5-Naphthalenediamine	C10H10N2	158.084	M+Na	3
Multiple	181.073	181.074	C10161	Nicotyrine;beta-Nicotyrine	C10H10N2	158.084	M+Na	3
Multiple	184.074	184.073	C00955	Indole-3-ethanol;Tryptophol	C10H11NO	161.084	M+Na	3
Multiple	184.074	184.073	C09915	Boschniakine;(R)-6,7-Dihydro-7-methyl-5H-2-pyrindine-4-carbaldehyde	C10H11NO	161.084	M+Na	3
Multiple	185.024	185.024	C17211	2-Oxo-5-methylthiopentanoic acid;5-(Methylthio)-2-oxo-pentanoic acid	C6H10O3S	162.035	M+Na	3
Multiple	185.024	185.024	C15606	1,2-Dihydroxy-5-(methylthio)pent-1-en-3-one	C6H10O3S	162.035	M+Na	3
Multiple	185.079	185.078	C08234	beta-Cymaropyranose;D-Cymarose;Cymarose;2,6-Dideoxy-3-O-methyl-D-ribo-hexose	C7H14O4	162.089	M+Na	3
Multiple	185.079	185.078	C08237	Oleandrose;beta-L-Oleandropyranose	C7H14O4	162.089	M+Na	3
Unique	190.994	190.995	C20366	2-Oxo-3-(5-oxofuran-2-ylidene)propanoate	C7H4O5	168.006	M+Na	3
Multiple	191.106	191.104	C06069	Iridodial;cis-trans-Iridodial	C10H16O2	168.115	M+Na	3
Multiple	191.106	191.104	C09836	Ascaridole	C10H16O2	168.115	M+Na	3
Multiple	191.106	191.104	C03448	(+)-exo-5-Hydroxycamphor;5-exo-Hydroxycamphor	C10H16O2	168.115	M+Na	3
Multiple	191.106	191.104	C11418	(3S,6S)-6-Isopropenyl-3-methyl-2-oxo-oxepanone	C10H16O2	168.115	M+Na	3
Multiple	191.106	191.104	C11403	(3S,6R)-6-Isopropenyl-3-methyl-2-oxo-oxepanone	C10H16O2	168.115	M+Na	3
Multiple	191.106	191.104	C16461	Geranic acid;3,7-Dimethylocta-2,6-dienoate;Geranate	C10H16O2	168.115	M+Na	3
Multiple	191.106	191.104	C11402	(4R,7R)-4-Isopropenyl-7-methyl-2-oxo-oxepanone	C10H16O2	168.115	M+Na	3
Multiple	191.106	191.104	C20223	(6E)-8-Oxogeraniol	C10H16O2	168.115	M+Na	3
Multiple	191.106	191.104	C08489	(Z)-3,5-Hexadienyl butyrate	C10H16O2	168.115	M+Na	3
Multiple	191.106	191.104	C18019	1-Hydroxy-p-menth-8-en-2-one;2-Hydroxy-2-methyl-5-(1-methylethenyl)cyclohexanone;1-Hydroxymenth-8-en-2-one	C10H16O2	168.115	M+Na	3
Multiple	191.106	191.104	C09854	Diosphenol	C10H16O2	168.115	M+Na	3
Multiple	191.106	191.104	C09804	cis-trans-Nepetalactol;cis-trans-Iridodial lactol	C10H16O2	168.115	M+Na	3
Multiple	191.106	191.104	C02108	1,2-Campholide	C10H16O2	168.115	M+Na	3
Multiple	191.106	191.104	C11414	(4S,7R)-4-Isopropenyl-7-methyl-2-oxo-oxepanone;4-Isopropenyl-7-methyloxepan-2-one	C10H16O2	168.115	M+Na	3
Multiple	191.106	191.104	C09785	(+)-Iridodial	C10H16O2	168.115	M+Na	3
Multiple	191.106	191.104	C00848	6-Oxocineole;(1R,4S)-1,3,3-Trimethyl-2-oxabicyclo[2.2.2]octan-6-one;2-Oxo-1,8-cineole	C10H16O2	168.115	M+Na	3
Multiple	191.106	191.104	C09786	Iridomyrmecin	C10H16O2	168.115	M+Na	3
Multiple	191.106	191.104	C19731	(3S)-3-Hydroxycyclocitral	C10H16O2	168.115	M+Na	3
Multiple	191.106	191.104	C20221	(6E)-8-Oxolinalool;trans-8-Oxolinalool	C10H16O2	168.115	M+Na	3
Multiple	191.106	191.104	C08498	Lilac aldehyde	C10H16O2	168.115	M+Na	3
Multiple	191.106	191.104	C11944	cis-2-Methyl-5-isopropylhexa-2,5-dienoic acid	C10H16O2	168.115	M+Na	3
Multiple	191.106	191.104	C09842	Chrysanthemic acid	C10H16O2	168.115	M+Na	3
Multiple	191.106	191.104	C08546	Tiglyl tiglate;(E)-2-Methylcrotonic acid (E)-2-methyl-2-butenyl ester	C10H16O2	168.115	M+Na	3
Multiple	191.106	191.104	C11651	8-Epiiridodial	C10H16O2	168.115	M+Na	3
Multiple	191.106	191.104	C11937	(1S,4R)-1-Hydroxy-2-oxolimonene;(1S,4R)-1-Hydroxymenth-8-en-2-one	C10H16O2	168.115	M+Na	3
Multiple	191.106	191.104	C11943	trans-2-Methyl-5-isopropylhexa-2,5-dienoic acid	C10H16O2	168.115	M+Na	3
Multiple	191.106	191.104	C19083	(1R,4S)-1-Hydroxy-2-oxolimonene	C10H16O2	168.115	M+Na	3
Multiple	191.106	191.104	C20222	(6E)-8-Hydroxygeranial	C10H16O2	168.115	M+Na	3
Multiple	191.106	191.104	C20323	(+)-6-endo-Hydroxycamphor	C10H16O2	168.115	M+Na	3
Multiple	191.106	191.104	C20322	(+)-6-exo-Hydroxycamphor	C10H16O2	168.115	M+Na	3
Unique	193.007	193.006	C06607	Diethylthiophosphoric acid;DETP	C4H11O3PS	170.017	M+Na	3
Multiple	195.088	195.089	C10656	Deoxypeganine;3-Deoxyvasicine	C11H12N2	172.1	M+Na	3
Unique	195.123	195.122	C02131	Acetylagmatine	C7H16N4O	172.132	M+Na	3
Multiple	197.102	197.101	C02385	Amino acid(Arg-);Arginine;2-Amino-5-guanidinovaleric acid	C6H14N4O2	174.112	M+Na	3
Multiple	197.102	197.101	C00792	D-Arginine;D-2-Amino-5-guanidinovaleric acid	C6H14N4O2	174.112	M+Na	3
Multiple	197.102	197.101	C00062	L-Arginine;(S)-2-Amino-5-guanidinovaleric acid;L-Arg	C6H14N4O2	174.112	M+Na	3
Unique	197.993	197.993	C20670	2-Amino-5-chloromuconate 6-semialdehyde	C6H6ClNO3	175.004	M+Na	3
Multiple	199.074	199.073	C10389	Prenylbenzoquinone	C11H12O2	176.084	M+Na	3
Multiple	199.074	199.073	C06359	Ethyl cinnamate;3-Phenylpropenoic acid ethyl	C11H12O2	176.084	M+Na	3
Multiple	199.074	199.073	C08453	Lachnophyllum ester;2-Decene-4,6-diynoic acid, methyl ester, (E)-	C11H12O2	176.084	M+Na	3
Multiple	199.074	199.073	C14083	cis-1,2-Dihydroxy-1,2-dihydro-8-methylnaphthalene	C11H12O2	176.084	M+Na	3
Multiple	199.074	199.073	C14102	cis-1,2-Dihydroxy-1,2-dihydro-7-methylnaphthalene	C11H12O2	176.084	M+Na	3
Multiple	199.074	199.073	C14111	5,6,7,8-Tetrahydro-2-naphthoic acid	C11H12O2	176.084	M+Na	3
Multiple	199.074	199.073	C12299	Cinnamyl acetate;3-Phenyl-2-propenyl acetate	C11H12O2	176.084	M+Na	3
Unique	200.973	200.975	C20341	Disodium malate;Disodium DL-malate	C4H4O5. 2Na	177.985	M+Na	3
Unique	200.996	200.996	C11582	2-Chlorophenylhydrazine hydrochloride;o-Chlorophenylhydrazine hydrochloride	C6H7ClN2. HCl	178.006	M+Na	3
Unique	203.14	203.141	C08375	(3Z,6Z,9Z)-3,6,9-Dodecatrien-1-ol;(Z,Z,Z)-3,6,9-Dodecatrien-1-ol	C12H20O	180.151	M+Na	3
Multiple	205.083	205.084	C17822	3,4,5-Trimethoxytoluene	C10H14O3	182.094	M+Na	3
Multiple	205.083	205.084	C10448	Dihydroconiferyl alcohol;4-Hydroxy-3-methoxy-benzenepropanol	C10H14O3	182.094	M+Na	3
Multiple	205.083	205.084	C07159	2-Oxo-delta3-4,5,5-trimethylcyclopentenylacetate;2-Oxo-delta3-4,5,5-trimethylcyclopentenylacetic acid	C10H14O3	182.094	M+Na	3
Multiple	205.083	205.084	C06070	Iridotrial;(1S,2R,3S)-2-Formyl-alpha-(hydroxymethylene)-3-methylcyclopentaneacetaldehyde	C10H14O3	182.094	M+Na	3
Multiple	205.083	205.084	C17825	(+/-)-Asarinol B	C10H14O3	182.094	M+Na	3
Multiple	205.083	205.084	C02952	5-Oxo-1,2-campholide;(+)-5-Oxo-1,2-campholide	C10H14O3	182.094	M+Na	3
Multiple	205.083	205.084	C20271	[(1R)-2,2,3-Trimethyl-5-oxocyclopent-3-enyl]acetate	C10H14O3	182.094	M+Na	3
Multiple	205.083	205.084	C19351	Bis(2,3-epoxycyclopentyl)ether	C10H14O3	182.094	M+Na	3
Multiple	205.083	205.084	C17823	2,4,5-Trimethoxytoluene	C10H14O3	182.094	M+Na	3
Multiple	205.083	205.081	C06936	Dacarbazine	C6H10N6O	182.092	M+Na	3
Multiple	205.087	205.088	C19008	Mipafox	C6H16FN2OP	182.098	M+Na	3
Multiple	206.067	206.069	C19186	2-Amino-9H-pyrido[2,3-b]indole;2-Amino-alpha-carboline;A-alpha-C	C11H9N3	183.08	M+Na	3
Multiple	210.051	210.052	C06559	Deethylatrazine	C6H10ClN5	187.062	M+Na	3
Unique	213.055	213.056	C17220	2-Oxo-7-methylthioheptanoic acid;7-(Methylthio)-2-oxo-heptanoic acid	C8H14O3S	190.066	M+Na	3
Unique	214.985	214.987	C03753	2-Chloro-1,4-naphthoquinone	C10H5ClO2	191.998	M+Na	3
Multiple	216.064	216.063	C05598	Phenylacetylglycine	C10H11NO3	193.074	M+Na	3
Multiple	216.064	216.063	C16587	3-Carbamoyl-2-phenylpropionaldehyde	C10H11NO3	193.074	M+Na	3
Multiple	216.064	216.063	C09962	Gentioflavine	C10H11NO3	193.074	M+Na	3
Multiple	216.064	216.063	C06726	5,6-Dihydroxy-3-methyl-2-oxo-1,2,5,6-tetrahydroquinoline	C10H11NO3	193.074	M+Na	3
Multiple	216.064	216.063	C03450	(3-Arylcarbonyl)-alanine	C10H11NO3	193.074	M+Na	3
Multiple	216.064	216.063	C16595	4-Hydroxy-5-phenyltetrahydro-1,3-oxazin-2-one	C10H11NO3	193.074	M+Na	3
Multiple	216.064	216.063	C10581	Cichorine	C10H11NO3	193.074	M+Na	3
Multiple	221.163	221.162	C19109	Cycluron	C11H22N2O	198.173	M+Na	3
Multiple	223.085	223.084	C14759	4,4'-Diaminodiphenyl ether;4-Aminophenyl ether;4,4'-Oxybisbenzenamine;4,4'-Oxydianiline	C12H12N2O	200.095	M+Na	3
Multiple	223.085	223.084	C06537	Harmalol	C12H12N2O	200.095	M+Na	3
Multiple	225.061	225.063	C10744	Vasicinone	C11H10N2O2	202.074	M+Na	3
Multiple	225.061	225.063	C06732	alpha,beta-Didehydrotryptophan	C11H10N2O2	202.074	M+Na	3
Multiple	225.061	225.061	C12839	Piperazine phosphate	H3PO4. C4H10N2. H2O	202.072	M+Na	3
Multiple	225.132	225.132	C01404	Arg-OEt	C8H18N4O2	202.143	M+Na	3
Multiple	225.132	225.132	C03626	NG,NG-Dimethyl-L-arginine;N,N-Dimethylarginine;Nomega,Nomega-Dimethyl-L-arginine;ADMA	C8H18N4O2	202.143	M+Na	3
Multiple	227.016	227.016	C05533	Oxaloglutarate	C7H8O7	204.027	M+Na	3
Unique	228.956	228.954	C11000	Dichloran;Dicloran;2,6-Dichloro-4-nitroaniline;DCNA	C6H4Cl2N2O2	205.965	M+Na	3
Multiple	229.155	229.156	C14132	4-Octylphenol;4-n-Octylphenol;p-Octylphenol	C14H22O	206.167	M+Na	3
Multiple	229.155	229.156	C09690	alpha-Irone;(+)-cis-alpha-Irone	C14H22O	206.167	M+Na	3
Multiple	229.155	229.156	C14205	4-tert-Octylphenol;4-t-Octylphenol;4-(1,1,3,3-Tetramethylbutyl)phenol	C14H22O	206.167	M+Na	3
Multiple	229.155	229.156	C11350	(+)-trans-alpha-Irone	C14H22O	206.167	M+Na	3
Unique	232.993	232.991	C18719	Dimethipin;2,3-dihydro-5,6-dimethyl-1,4-dithiine 1,1,4,4-tetraoxide	C6H10O4S2	210.002	M+Na	3
Unique	233.139	233.139	C17063	Salicifoline	C12H20NO2	210.149	M+Na	3
Unique	234.133	234.133	C19098	Atraton	C9H17N5O	211.143	M+Na	3
Multiple	240.1	240.1	C18914	Pyracarbolid	C13H15NO2	217.11	M+Na	3
Multiple	240.1	240.1	C07489	Glutethimide;2-Ethyl-2-phenylglutarimide	C13H15NO2	217.11	M+Na	3
Multiple	240.1	240.1	C10614	Securinine	C13H15NO2	217.11	M+Na	3
Unique	242.926	242.928	C01874	2-Iodophenol	C6H5IO	219.939	M+Na	3
Unique	244.054	244.052	C10909	Methabenzthiazuron	C10H11N3OS	221.062	M+Na	3
Multiple	248.148	248.148	C18768	Terbumeton	C10H19N5O	225.159	M+Na	3
Multiple	248.148	248.148	C19106	Secbumeton	C10H19N5O	225.159	M+Na	3
Multiple	248.148	248.148	C14186	Prometon;2,4-Bis(isopropylamino)-6-methoxy-1,3,5-triazine	C10H19N5O	225.159	M+Na	3
Multiple	249.062	249.059	C16365	5-Acetylamino-6-formylamino-3-methyluracil;AFMU	C8H10N4O4	226.07	M+Na	3
Unique	261.132	261.132	C11079	Pirimicarb	C11H18N4O2	238.143	M+Na	3
Multiple	265.105	265.106	C11232	Diphenylcarbazide	C13H14N4O	242.117	M+Na	3
Multiple	265.119	265.12	C15278	4,4'-(2-Methylpropylidene)bisphenol;4,4'-Isobutylidenediphenol	C16H18O2	242.131	M+Na	3
Multiple	265.119	265.12	C14225	Bisphenol B;4,4'-Dihydroxy-2,2-diphenylbutane;2,2-Bis(4-hydroxyphenyl)butane	C16H18O2	242.131	M+Na	3
Multiple	265.119	265.12	C14898	4,4a,5,6,7,8-Hexahydro-6-(p-hydroxyphenyl)-2(3H)-naphthalenone	C16H18O2	242.131	M+Na	3
Multiple	265.119	265.12	C15069	4,4'-(Butane-1,1-diyl)diphenol;1,1-Bis(4-hydroxyphenyl)butane	C16H18O2	242.131	M+Na	3
Multiple	277.129	277.131	C06068	Elymoclavine;Dihydrolysergol	C16H18N2O	254.142	M+Na	3
Multiple	277.129	277.131	C20379	Chanoclavine-I aldehyde	C16H18N2O	254.142	M+Na	3
Multiple	277.129	277.131	C07616	Amphenone B	C16H18N2O	254.142	M+Na	3
Unique	279.094	279.095	C15497	1-(beta-D-Ribofuranosyl)-1,4-dihydronicotinamide;Reduced nicotinamide riboside	C11H16N2O5	256.106	M+Na	3
Multiple	287.128	287.125	C09600	Vulgarin	C15H20O4	264.136	M+Na	3
Multiple	287.128	287.125	C09540	Ridentin	C15H20O4	264.136	M+Na	3
Multiple	287.128	287.125	C09542	Salonitenolide	C15H20O4	264.136	M+Na	3
Multiple	287.128	287.125	C10766	Ascosalitoxin	C15H20O4	264.136	M+Na	3
Multiple	287.128	287.125	C06082	Abscisate;Abscisic acid;(+)-Abscisic acid;ABA	C15H20O4	264.136	M+Na	3
Multiple	287.128	287.125	C09349	Baileyin	C15H20O4	264.136	M+Na	3
Multiple	287.128	287.125	C09304	Artemisiifolin	C15H20O4	264.136	M+Na	3
Multiple	287.128	287.125	C09574	Vermeerin	C15H20O4	264.136	M+Na	3
Multiple	287.128	287.125	C09381	Coronopilin	C15H20O4	264.136	M+Na	3
Multiple	287.128	287.125	C11060	(-)-Abscisic acid;(-)-ABA	C15H20O4	264.136	M+Na	3
Multiple	287.128	287.125	C09355	Chamissonin	C15H20O4	264.136	M+Na	3
Multiple	287.128	287.125	C09291	Amaralin	C15H20O4	264.136	M+Na	3
Multiple	287.128	287.125	C09453	Florilenalin	C15H20O4	264.136	M+Na	3
Multiple	287.128	287.125	C09470	Granilin	C15H20O4	264.136	M+Na	3
Multiple	287.128	287.125	C09481	Hymenolin	C15H20O4	264.136	M+Na	3
Multiple	287.128	287.125	C09530	Pleniradin	C15H20O4	264.136	M+Na	3
Multiple	287.128	287.125	C09688	Illudin S	C15H20O4	264.136	M+Na	3
Multiple	287.128	287.125	C09708	Phomenone	C15H20O4	264.136	M+Na	3
Multiple	287.128	287.125	C09531	Plenolin	C15H20O4	264.136	M+Na	3
Multiple	287.128	287.125	C20402	Neopentalenolactone D	C15H20O4	264.136	M+Na	3
Multiple	287.128	287.125	C20399	Pentalenolactone D	C15H20O4	264.136	M+Na	3
Multiple	287.128	287.125	C09498	Ludovicin A	C15H20O4	264.136	M+Na	3
Multiple	287.128	287.125	C09506	Michelenolide	C15H20O4	264.136	M+Na	3
Multiple	287.128	287.125	C09456	Geigerin	C15H20O4	264.136	M+Na	3
Multiple	287.128	287.125	C09683	Hirsutic acid C	C15H20O4	264.136	M+Na	3
Multiple	289.143	289.141	C10840	Zinniol	C15H22O4	266.152	M+Na	3
Multiple	289.143	289.141	C13454	Xanthoxic acid	C15H22O4	266.152	M+Na	3
Multiple	289.143	289.141	C09717	Rugosal A;Rugosal	C15H22O4	266.152	M+Na	3
Multiple	289.143	289.141	C09702	Mukaadial	C15H22O4	266.152	M+Na	3
Unique	294.033	294.033	C03225	3,5-Dinitro-L-tyrosine	C9H9N3O7	271.044	M+Na	3
Multiple	297.149	297.146	C09171	Podocarpic acid	C17H22O3	274.157	M+Na	3
Multiple	297.149	297.146	C18131	Geranyl-hydroxybenzoate	C17H22O3	274.157	M+Na	3
Multiple	297.149	297.146	C14660	Carbestrol;3-Ethyl-4-(p-methoxyphenyl)-2-methyl-3-cyclohexene-1-carboxylic acid	C17H22O3	274.157	M+Na	3
Multiple	299.127	299.125	C09548	Scorpioidin	C16H20O4	276.136	M+Na	3
Multiple	299.127	299.125	C17745	1-(3,4-Dihydroxyphenyl)-1-decene-3,5-dione	C16H20O4	276.136	M+Na	3
Multiple	301.142	301.141	C03343	2-Ethylhexyl phthalate	C16H22O4	278.152	M+Na	3
Multiple	301.142	301.141	C14214	Dibutyl phthalate;Di-n-butyl phthalate;Dibutyl 1,2-benzenedicarboxylate	C16H22O4	278.152	M+Na	3
Multiple	301.142	301.141	C15205	Diisobutyl phthalate;DIBP	C16H22O4	278.152	M+Na	3
Multiple	305.152	305.151	C10281	4-Prenyldihydropinosylvin	C19H22O2	282.162	M+Na	3
Multiple	305.152	305.151	C14551	Diethylstilbestrol monomethyl ether;Mestilbol	C19H22O2	282.162	M+Na	3
Multiple	305.152	305.151	C15308	3-Hydroxy-1-methylestra-1,3,5(10),6-tetraen-17-one;1-Methyl-6-dehydroestrone	C19H22O2	282.162	M+Na	3
Multiple	305.152	305.151	C13715	Miltirone	C19H22O2	282.162	M+Na	3
Unique	312.78	312.782	C19192	Antimony trioxide	Sb2O3	289.792	M+Na	3
Multiple	313.144	313.141	C17746	1-Dehydro-[6]-gingerdione	C17H22O4	290.152	M+Na	3
Multiple	313.144	313.141	C09492	Laurenobiolide	C17H22O4	290.152	M+Na	3
Multiple	313.144	313.141	C09564	Tulipinolide	C17H22O4	290.152	M+Na	3
Multiple	313.144	313.141	C09566	epi-Tulipinolide	C17H22O4	290.152	M+Na	3
Multiple	313.144	313.144	C14410	Phenbenzamine hydrochloride	C17H22N2. HCl	290.155	M+Na	3
Multiple	313.179	313.177	C14043	ML-236C	C18H26O3	290.188	M+Na	3
Unique	314.963	314.964	C20440	alpha-D-Ribose 1,2-cyclic phosphate 5-phosphate	C5H10O10P2	291.975	M+Na	3
Multiple	317.049	317.051	C17132	Aplysin	C15H19BrO	294.062	M+Na	3
Multiple	317.049	317.051	C17133	Filiformin;(-)-Filiformin	C15H19BrO	294.062	M+Na	3
Multiple	317.049	317.051	C17136	Laurinterol	C15H19BrO	294.062	M+Na	3
Multiple	317.162	317.162	C09149	Eburnamonine;Vinburnine	C19H22N2O	294.173	M+Na	3
Multiple	317.162	317.162	C11635	10-Deoxysarpagine;Sarpagan-17-ol	C19H22N2O	294.173	M+Na	3
Multiple	317.162	317.162	C06528	Cinchonine;(9S)-Cinchonan-9-ol	C19H22N2O	294.173	M+Na	3
Multiple	317.162	317.162	C16735	Corynantheal	C19H22N2O	294.173	M+Na	3
Multiple	317.162	317.162	C11379	Cinchonidine;(8alpha,9R)-Cinchonan-9-ol	C19H22N2O	294.173	M+Na	3
Multiple	335.126	335.125	C09136	Montanin A	C19H20O4	312.136	M+Na	3
Multiple	335.126	335.125	C10283	4'-Prenyloxyresveratrol	C19H20O4	312.136	M+Na	3
Multiple	335.126	335.125	C14935	m-(beta-Acetyl-alpha-ethyl-p-hydroxyphenethyl)benzoic acid	C19H20O4	312.136	M+Na	3
Multiple	335.126	335.125	C14211	Butylbenzyl phthalate;Butyl phenylmethyl 1,2-benzenedicarboxylate	C19H20O4	312.136	M+Na	3
Multiple	336.011	336.011	C17168	Eudistomin H	C15H12BrN3	313.022	M+Na	3
Multiple	336.011	336.011	C16840	Eudistomin G	C15H12BrN3	313.022	M+Na	3
Unique	346.026	346.027	C14434	EPN;O-Ethyl O-p-nitrophenyl phenylphosphonothioate	C14H14NO4PS	323.038	M+Na	3
Multiple	346.109	346.108	C19210	CI Basic red 9	C19H17N3. HCl	323.119	M+Na	3
Unique	348.991	348.988	C19077	Fenuron-TCA;Fenuron TCA	C9H13N2O. C2Cl3O2	325.999	M+Na	3
Unique	351.284	351.287	C02982	L-2-Hydroxyphytanate	C20H40O3	328.298	M+Na	3
Multiple	352.985	352.987	C14389	1,1,1-Trichloro-2-(4-hydroxyphenyl)-2-(4-methoxyphenyl)ethane;Monohydroxymethoxychlor	C15H13Cl3O2	329.998	M+Na	3
Multiple	352.985	352.982	C18964	Athidathion	C8H15N2O4PS3	329.993	M+Na	3
Multiple	352.985	352.982	C18964	Athidathion	C8H15N2O4PS3	329.993	M+Na	3
Multiple	352.985	352.987	C14389	1,1,1-Trichloro-2-(4-hydroxyphenyl)-2-(4-methoxyphenyl)ethane;Monohydroxymethoxychlor	C15H13Cl3O2	329.998	M+Na	3
Multiple	360.125	360.124	C19252	Magenta;Fuchsin;Rosaniline hydrochloride	C20H19N3. HCl	337.135	M+Na	3
Multiple	360.125	360.127	C07655	Streptobiosamine	C13H23NO9	337.137	M+Na	3
Unique	363.018	363.016	C11021	Diclofop methyl	C16H14Cl2O4	340.027	M+Na	3
Unique	364.873	364.874	C13086	Propagermanium;Proxigermanium	C6H10Ge2O7	341.885	M+Na	3
Multiple	365.137	365.136	C18164	Deoxymiroestrol	C20H22O5	342.147	M+Na	3
Multiple	365.137	365.136	C05229	Phaseollidin hydrate	C20H22O5	342.147	M+Na	3
Multiple	367.176	367.178	C20169	(+)TAN-67	C23H24N2O	344.189	M+Na	3
Multiple	367.176	367.178	C20168	(-)TAN-67	C23H24N2O	344.189	M+Na	3
Unique	381.279	381.276	C19660	Bufanolide	C24H38O2	358.287	M+Na	3
Unique	383.215	383.217	C15450	S 1033;(5Z,9alpha,11alpha,13E)-9,11-Dihydroxyprosta-5,13-dien-1-oic acid monosodium salt	C20H33O4. Na	360.228	M+Na	3
Unique	385.037	385.038	C13833	NS 1619	C15H8F6N2O2	362.049	M+Na	3
Multiple	393.298	393.298	C14240	Di(2-ethylhexyl) adipate;Dioctyl adipate;Diethylhexyl adipate	C22H42O4	370.308	M+Na	3
Multiple	393.298	393.298	C19625	Docosanedioate	C22H42O4	370.308	M+Na	3
Multiple	399.251	399.251	C15346	5alpha-Androstane-3beta,17beta-diol diacetate;3beta,17beta-Diacetoxy-5alpha-androstane	C23H36O4	376.261	M+Na	3
Multiple	399.251	399.251	C15157	3-Acetyl-5alpha-androstane-3beta,17beta-diol 3-acetate	C23H36O4	376.261	M+Na	3
Multiple	399.267	399.263	C20764	Phytyl phosphate	C20H41O4P	376.274	M+Na	3
Multiple	399.267	399.266	C20695	all-trans-10'-Apo-beta-carotenal	C27H36O	376.277	M+Na	3
Multiple	399.267	399.266	C20692	9-cis-10'-Apo-beta-carotenal	C27H36O	376.277	M+Na	3
Unique	407.347	407.35	C17873	2-Hydroxytetracosanoic acid	C24H48O3	384.36	M+Na	3
Multiple	413.267	413.266	C14227	Di-n-octyl phthalate;Bis(n-octyl) phthalate;Dioctyl 1,2-benzenedicarboxylate	C24H38O4	390.277	M+Na	3
Multiple	413.267	413.266	C14577	Diisooctyl phthalate	C24H38O4	390.277	M+Na	3
Multiple	413.267	413.266	C03690	Bis(2-ethylhexyl)phthalate;Di(2-ethylhexyl)phthalate;Dioctyl phthalate;DEHP	C24H38O4	390.277	M+Na	3
Multiple	413.267	413.266	C15375	Apocholic acid;3alpha,12alpha-Dihydroxy-5beta-chol-8(14)-en-24-oic acid	C24H38O4	390.277	M+Na	3
Multiple	413.267	413.266	C11637	3alpha,12alpha-Dihydroxy-5beta-chol-6-enoate	C24H38O4	390.277	M+Na	3
Unique	414.013	414.016	C18344	Adenosine 5'-phosphate disodium	C10H12N5O7P. 2Na	391.027	M+Na	3
Unique	416.713	416.71	C13383	Iodoform	CHI3	393.721	M+Na	3
Multiple	421.33	421.329	C19438	Lauroyl peroxide;Dilauroyl peroxide	C24H46O4	398.34	M+Na	3
Unique	428.256	428.256	C20534	12-Demethyl-11,12-dehydropaspaline	C27H35NO2	405.267	M+Na	3
Multiple	429.241	429.24	C08155	Nandrolone phenpropionate;Nandrolone phenylpropionate	C27H34O3	406.251	M+Na	3
Unique	432.291	432.287	C10829	Veratramine	C27H39NO2	409.298	M+Na	3
Unique	433.26	433.256	C03641	Sterol 3-beta-D-glucoside	C23H38O6	410.267	M+Na	3
Unique	434.307	434.303	C10798	Cyclopamine	C27H41NO2	411.314	M+Na	3
Multiple	439.26	439.264	C17989	Istamycin A3	C18H36N6O5	416.275	M+Na	3
Multiple	439.26	439.264	C17993	Istamycin B3	C18H36N6O5	416.275	M+Na	3
Unique	441.264	441.261	C15272	3alpha,12alpha-Dihydroxy-5beta-pregnan-20-one diacetate	C25H38O5	418.272	M+Na	3
Multiple	444.251	444.251	C20528	Terpendole B	C27H35NO3	421.262	M+Na	3
Multiple	444.251	444.251	C20558	alpha-PC-M6;alpha-10-Hydroxy-12-demethyl-11,12-dehydropaspaline	C27H35NO3	421.262	M+Na	3
Multiple	444.251	444.251	C20535	beta-PC-M6;beta-10-Hydroxy-12-demethyl-11,12-dehydropaspaline	C27H35NO3	421.262	M+Na	3
Unique	447.258	447.262	C13763	Devapamil	C26H36N2O3	424.273	M+Na	3
Unique	449.02	449.021	C17477	D-Galacturonic acid calcium salt	C12H18CaO14	426.032	M+Na	3
Unique	454.266	454.264	C17996	Istamycin C1	C19H37N5O6	431.274	M+Na	3
Unique	465.269	465.272	C18948	Bufencarb	(C13H19NO2)2	442.283	M+Na	3
Multiple	487.3	487.303	C16496	3-Epiecdysone	C27H44O6	464.314	M+Na	3
Multiple	487.3	487.303	C00477	Ecdysone	C27H44O6	464.314	M+Na	3
Multiple	487.3	487.303	C08835	Ponasterone A	C27H44O6	464.314	M+Na	3
Multiple	503.297	503.298	C08811	Ajugasterone C	C27H44O7	480.309	M+Na	3
Multiple	503.297	503.298	C16992	Callinecdysone A	C27H44O7	480.309	M+Na	3
Multiple	503.297	503.298	C02633	20-Hydroxyecdysone;Crustecdysone;Ecdysterone	C27H44O7	480.309	M+Na	3
Multiple	503.297	503.298	C08838	Pterosterone	C27H44O7	480.309	M+Na	3
Multiple	503.297	503.298	C16499	26-Hydroxyecdysone	C27H44O7	480.309	M+Na	3
Multiple	503.297	503.298	C08819	Inokosterone	C27H44O7	480.309	M+Na	3
Multiple	516.309	516.312	C12065	Tiamulin	C28H47NO4S	493.323	M+Na	3
Unique	517.008	517.009	C19293	Ponceau 3R	C19H16N2O7S2. 2Na	494.019	M+Na	3
Unique	523.3	523.303	C08807	11-Deoxocucurbitacin I	C30H44O6	500.314	M+Na	3
Multiple	524.982	524.977	C19358	Carmoisine;Azorubin;C.I. Acid Red 14	C20H12N2O7S2. 2Na	501.988	M+Na	3
Unique	546.259	546.257	C11309	Calcimycin;Ionophore A23187	C29H37N3O6	523.268	M+Na	3
Multiple	555.297	555.293	C08801	Cucurbitacin J	C30H44O8	532.304	M+Na	3
Multiple	555.297	555.296	C05468	5beta-Cyprinolsulfate	C27H48O8S	532.307	M+Na	3
Multiple	555.297	555.293	C09185	Simplexin	C30H44O8	532.304	M+Na	3
Unique	556.124	556.127	C17752	cyclo-Dopa-glucuronylglucoside	C21H27NO15	533.138	M+Na	3
Unique	596.268	596.269	C03183	Z-Gly-Pro-Leu-Gly-Pro;Carbobenzoxyglycyl-prolyl-leucyl-glycyl-proline;N-[(Phenylmethoxy)carbonyl]glycyl-L-prolyl-L-leucylglycyl-L-proline	C28H39N5O8	573.28	M+Na	3
Unique	597.27	597.267	C08849	Asclepin	C31H42O10	574.278	M+Na	3
Unique	664.531	664.528	C13845	1,3-Di-(octadec-9Z-enoyl)-1-cyano-2-methylene-propane-1,3-diol	C41H71NO4	641.538	M+Na	3
Multiple	745.409	745.413	C17038	Ophiopogonin B	C39H62O12	722.424	M+Na	3
Multiple	745.409	745.413	C08919	Yamogenin 3-O-neohesperidoside	C39H62O12	722.424	M+Na	3
Multiple	794.424	794.43	C14058	Leucomycin A5	C39H65NO14	771.441	M+Na	3
Multiple	794.424	794.43	C01687	Tylosin B;Desmycosin	C39H65NO14	771.441	M+Na	3
Unique	799.499	799.497	C11314	Oligomycin D;Rutamycin	C44H72O11	776.508	M+Na	3
Unique	846.436	846.44	C15732	Chivosazole E	C46H65NO12	823.451	M+Na	3
Unique	850.432	850.44	C15704	Tubulysin D	C43H65N5O9S	827.45	M+Na	3
Unique	885.669	885.673	C11378	Ubiquinone-10;Ubidecarenone;Coenzyme Q10	C59H90O4	862.684	M+Na	3

## Sheet: Time course semi-immune volunt.
Supplementary Data 1. Putative annotation of differentially abundant metabolite features along the course of P. vivax infection in semi-immune volunteers.
MatchCategory	mz	theoretical.mz	KEGGID	Name	Formula	MonoisotopicMass	Adduct	Annotation_level
Unique	90.0553	90.055	C01401	Alanine;2-Aminopropionic acid;2-Aminopropanoic acid	C3H7NO2	89.0477	M+H	1
Unique	130.05	130.05	C01877	Oxoproline;Oxo-L-proline	C5H7NO3	129.043	M+H	1
Unique	131.118	131.118	C02714	N-Acetylputrescine	C6H14N2O	130.111	M+H	1
Unique	162.113	162.112	C00318	L-Carnitine;L-gamma-Trimethyl-beta-hydroxybutyrobetaine;Vitamin BT;3-Carboxy-2-hydroxy-N,N,N-trimethyl-1-propanaminium hydroxide, inner salt;Levocarnitine;(R)-Carnitine	C7H15NO3	161.105	M+H	1
Multiple	174.113	174.112	C02710	N-Acetyl-L-leucine	C8H15NO3	173.105	M+H	1
Unique	176.066	176.067	C03139	N-Amidino-L-aspartate;N-Amidino-L-aspartic acid;Guanidinosuccinic acid	C5H9N3O4	175.059	M+H	1
Multiple	220.119	220.118	C00864	Pantothenate;Pantothenic acid;(R)-Pantothenate	C9H17NO5	219.111	M+H	1
Multiple	227.115	227.114	C00386	Carnosine;Nalpha-(beta-alanyl)-L-histidine	C9H14N4O3	226.107	M+H	1
Unique	87.0919	87.0917	C07973	Piperazine;Diethylenediamine	C4H10N2	86.0844	M+H	3
Multiple	89.0599	89.0597	C00849	Ethyl acetate	C4H8O2	88.0524	M+H	3
Multiple	89.0599	89.0597	C00246	Butanoic acid;Butanoate;Butyrate;Butyric acid	C4H8O2	88.0524	M+H	3
Multiple	89.0599	89.0597	C14440	1,4-Dioxane;p-Dioxane	C4H8O2	88.0524	M+H	3
Multiple	89.0599	89.0597	C01769	(S)-Acetoin;(S)-2-Acetoin	C4H8O2	88.0524	M+H	3
Multiple	89.0599	89.0597	C02632	2-Methylpropanoate;2-Methylpropanoic acid;Isobutyric acid;Isobutanoate;Dimethylacetic acid;Isobutyrate	C4H8O2	88.0524	M+H	3
Multiple	89.0599	89.0597	C00810	(R)-Acetoin;(R)-2-Acetoin;(R)-3-Hydroxy-2-butanone;(R)-Dimethylketol;(R)-3-Hydroxybutan-2-one	C4H8O2	88.0524	M+H	3
Multiple	89.0599	89.0597	C00466	Acetoin;2-Acetoin;3-Hydroxybutan-2-one;3-Hydroxy-2-butanone;Dimethylketol	C4H8O2	88.0524	M+H	3
Multiple	89.0712	89.071	C16364	N,N'-Dimethylurea;1,3-Dimethylurea	C3H8N2O	88.0637	M+H	3
Multiple	89.0712	89.071	C19281	N-Nitrosomethylethylamine	C3H8N2O	88.0637	M+H	3
Multiple	89.0712	89.071	C19779	beta-Alaninamide;beta-Alanine amide;3-Aminopropionamide	C3H8N2O	88.0637	M+H	3
Multiple	97.0651	97.0648	C19249	2,4-Hexadienal;(E,E)-2,4-Hexadienal	C6H8O	96.0575	M+H	3
Multiple	97.0651	97.0648	C02395	Cyclohex-2-enone;2-Cyclohexen-1-one	C6H8O	96.0575	M+H	3
Multiple	102.128	102.128	C14691	Triethylamine;N,N-Diethylethanamine	C6H15N	101.12	M+H	3
Multiple	102.128	102.128	C08306	Hexylamine;1-Hexanamine	C6H15N	101.12	M+H	3
Multiple	106.951	106.951	C18765	Sodium chlorate	O3Cl. Na	105.943	M+H	3
Multiple	106.951	106.951	C01485	Chloric acid;Chlorate	HClO3	83.9614	M+Na	3
Unique	109.102	109.101	C19310	4-Vinylcyclohexene;4-Vinyl-1-cyclohexene	C8H12	108.094	M+H	3
Multiple	111.044	111.044	C00530	Hydroquinone;p-Benzenediol;1,4-Benzenediol;1,4-Dihydroxybenzene;Benzene-1,4-diol;Quinol;4-Hydroxyphenol	C6H6O2	110.037	M+H	3
Multiple	111.044	111.044	C15571	Catechol	C6H6O2	110.037	M+H	3
Multiple	111.044	111.044	C11115	5-Methyl-2-furaldehyde;5-Methyl-2-furfural	C6H6O2	110.037	M+H	3
Multiple	111.044	111.044	C00090	Catechol;1,2-Benzenediol;o-Benzenediol;1,2-Dihydroxybenzene;Brenzcatechin;Pyrocatechol	C6H6O2	110.037	M+H	3
Multiple	111.044	111.044	C01785	Benzenediol	C6H6O2	110.037	M+H	3
Multiple	111.044	111.044	C01751	Resorcinol;Resorcin;1,3-Benzenediol;1,3-Dihydroxybenzene;m-Hydroquinone	C6H6O2	110.037	M+H	3
Multiple	112.956	112.956	C14859	Chloroacetyl chloride	C2H2Cl2O	111.948	M+H	3
Multiple	112.956	112.956	C14858	2,2-Dichloroacetaldehyde	C2H2Cl2O	111.948	M+H	3
Multiple	112.956	112.956	C14857	1,1-Dichloroethylene epoxide;2,2-Dichlorooxirane	C2H2Cl2O	111.948	M+H	3
Multiple	113.035	113.035	C18474	Maleic hydrazide	C4H4N2O2	112.027	M+H	3
Multiple	113.035	113.035	C00106	Uracil	C4H4N2O2	112.027	M+H	3
Multiple	117.055	117.055	C00141	3-Methyl-2-oxobutanoic acid;3-Methyl-2-oxobutyric acid;3-Methyl-2-oxobutanoate;2-Oxo-3-methylbutanoate;2-Oxoisovalerate;2-Oxoisopentanoate;alpha-Ketovaline;2-Ketovaline;2-Keto-3-methylbutyric acid	C5H8O3	116.047	M+H	3
Multiple	117.055	117.055	C02233	3-Oxopentanoic acid;3-Oxopentanoate	C5H8O3	116.047	M+H	3
Multiple	117.055	117.055	C06255	2-Oxopentanoic acid;2-Oxovalerate;2-Oxopentanoate;alpha-Ketovaleric acid	C5H8O3	116.047	M+H	3
Multiple	117.055	117.055	C03273	5-Oxopentanoate;Glutarate semialdehyde	C5H8O3	116.047	M+H	3
Multiple	117.055	117.055	C02724	N-Methylpyridinium	C6H8N	94.0657	M+Na	3
Multiple	121.101	121.101	C14518	1,2,3-Trimethylbenzene;Hemimellitene	C9H12	120.094	M+H	3
Multiple	121.101	121.101	C14396	Cumene;Isopropylbenzene	C9H12	120.094	M+H	3
Multiple	121.101	121.101	C14508	Mesitylene;1,3,5-Trimethylbenzene	C9H12	120.094	M+H	3
Multiple	121.101	121.101	C14572	2-Ethyltoluene;o-Methylethylbenzene;1-Ethyl-2-methylbenzene	C9H12	120.094	M+H	3
Multiple	121.101	121.101	C14522	3-Ethyltoluene;1-Methyl-3-ethylbenzene	C9H12	120.094	M+H	3
Multiple	121.101	121.101	C14533	1,2,4-Trimethylbenzene;Pseudocumene	C9H12	120.094	M+H	3
Multiple	123.044	123.044	C00180	Benzoate;Benzoic acid;Benzenecarboxylic acid;Phenylformic acid;Dracylic acid	C7H6O2	122.037	M+H	3
Multiple	123.044	123.044	C00539	Aromatic acid;Aromatic carboxylic acid	C7H6O2	122.037	M+H	3
Multiple	123.044	123.044	C03067	3-Hydroxybenzaldehyde	C7H6O2	122.037	M+H	3
Multiple	123.044	123.044	C15474	Tropolone	C7H6O2	122.037	M+H	3
Multiple	123.044	123.044	C06202	Salicylaldehyde;o-Hydroxybenzaldehyde;2-Hydroxybenzaldehyde	C7H6O2	122.037	M+H	3
Multiple	123.044	123.044	C00633	4-Hydroxybenzaldehyde;p-Hydroxybenzaldehyde	C7H6O2	122.037	M+H	3
Unique	124.957	124.958	C07295	Methanearsonous acid;Methylarsonite	CH5AsO2	123.951	M+H	3
Unique	128.951	128.95	C11149	Dichloroacetate	C2H2Cl2O2	127.943	M+H	3
Unique	130.967	130.966	C14860	2,2-Dichloro-1,1-ethanediol	C2H4Cl2O2	129.959	M+H	3
Unique	137	136.999	C18773	Ammonium sulfamate	NH4SO3NH2	114.01	M+Na	3
Multiple	138.055	138.055	C00108	Anthranilate;Anthranilic acid;o-Aminobenzoic acid;Vitamin L1;2-Aminobenzoate	C7H7NO2	137.048	M+H	3
Multiple	138.055	138.056	C15533	4-Fluoro-L-threonine	C4H8FNO3	137.049	M+H	3
Multiple	138.055	138.055	C01004	N-Methylnicotinate;Trigonelline;Trigenelline;1-Methylpyridinio-3-carboxylate;Betaine nicotinate;Caffearin;Gynesine	C7H7NO2	137.048	M+H	3
Multiple	138.055	138.055	C00568	4-Aminobenzoate;ABEE;4-Aminobenzoic acid;p-Aminobenzoate	C7H7NO2	137.048	M+H	3
Multiple	138.055	138.055	C14394	4-Nitrotoluene;1-Methyl-4-nitrobenzene	C7H7NO2	137.048	M+H	3
Multiple	138.055	138.055	C19486	3-Nitrotoluene	C7H7NO2	137.048	M+H	3
Multiple	138.055	138.055	C19597	2-Nitrotoluene	C7H7NO2	137.048	M+H	3
Multiple	140.996	140.995	C00227	Acetyl phosphate	C2H5O5P	139.988	M+H	3
Multiple	140.996	140.995	C05682	Phosphonoacetate;Phosphonoacetic acid;Fosfonet	C2H5O5P	139.988	M+H	3
Unique	142.967	142.966	C18600	Dalapon;2,2-DPA;2,2-Dichloropropanoic acid	C3H4Cl2O2	141.959	M+H	3
Unique	142.978	142.977	C00957	Mercaptopyruvate;3-Mercaptopyruvic acid;3-Mercaptopyruvate	C3H4O3S	119.988	M+Na	3
Multiple	144.102	144.102	C10172	Stachydrine;Proline betaine	C7H13NO2	143.095	M+H	3
Multiple	144.102	144.102	C04114	(E)-4-(Trimethylammonio)but-2-enoate;Crotono-betaine;Crotonobetaine	C7H13NO2	143.095	M+H	3
Multiple	145.05	145.05	C19822	1,5-Anhydro-4-deoxy-D-glycero-hex-3-en-2-ulose;Ascopyrone M	C6H8O4	144.042	M+H	3
Multiple	145.05	145.05	C02295	Methylitaconate;2-Methylene-3-methylsuccinate	C6H8O4	144.042	M+H	3
Multiple	145.05	145.05	C00922	2,3-Dimethylmaleate;Dimethylmaleic acid	C6H8O4	144.042	M+H	3
Multiple	145.05	145.05	C02930	2-Methyleneglutarate;alpha-Methylene glutarate	C6H8O4	144.042	M+H	3
Multiple	145.05	145.05	C19821	2-Hydroxy-2-(hydroxymethyl)-2H-pyran-3(6H)-one;Microthecin	C6H8O4	144.042	M+H	3
Multiple	145.05	145.05	C01757	Triacetate;3,5-Dioxo-hexanoic acid	C6H8O4	144.042	M+H	3
Multiple	145.05	145.05	C19826	1,5-Anhydro-4-deoxy-D-glycero-hex-1-en-3-ulose;Ascopyrone P;5-Hydroxy-2-(hydroxymethyl)-2H-pyran-4(3H)-one	C6H8O4	144.042	M+H	3
Multiple	145.123	145.122	C06423	Octanoic acid;Caprylic acid;Octylic acid	C8H16O2	144.115	M+H	3
Multiple	145.123	145.122	C07185	Valproic acid	C8H16O2	144.115	M+H	3
Unique	148.061	148.06	C00302	Glutamate;Glutaminic acid;2-Aminoglutaric acid	C5H9NO4	147.053	M+H	3
Multiple	149.055	149.056	C20631	(2S,3S)-3-Hydroxyasparagine	C4H8N2O4	148.048	M+H	3
Multiple	149.055	149.056	C03015	O-Carbamoyl-L-serine	C4H8N2O4	148.048	M+H	3
Multiple	149.055	149.056	C03124	beta-L-Aspartylhydroxamate	C4H8N2O4	148.048	M+H	3
Multiple	149.055	149.055	C08737	Melamine;2,4,6-Triamino-1,3,5-triazine	C3H6N6	126.065	M+Na	3
Multiple	150.059	150.058	C01733	Methionine;2-Amino-4-(methylthio)butyric acid	C5H11NO2S	149.051	M+H	3
Unique	150.113	150.112	C06771	Triethanolamine;Trolamine	C6H15NO3	149.105	M+H	3
Unique	151.062	151.061	C08373	Dipropyl disulfide;n-Propyl disulfide	C6H14S2	150.054	M+H	3
Unique	152.015	152.014	C16817	Goitrin	C5H7NOS	129.025	M+Na	3
Multiple	152.107	152.107	C03711	N-Methylphenylethanolamine;alpha-[(Methylamino)methyl]-benzyl alcohol	C9H13NO	151.1	M+H	3
Multiple	152.107	152.107	C11776	alpha-Methyl-m-tyramine;Gepefrine	C9H13NO	151.1	M+H	3
Multiple	152.107	152.107	C08300	D-Cathine;Cathine;(+)-Norpseudoephedrine	C9H13NO	151.1	M+H	3
Multiple	152.107	152.107	C10158	Mearsine	C9H13NO	151.1	M+H	3
Multiple	152.107	152.107	C16719	(-)-Norephedrine;l-Phenylpropanolamine	C9H13NO	151.1	M+H	3
Multiple	152.107	152.107	C02442	N-Methyltyramine	C9H13NO	151.1	M+H	3
Multiple	152.107	152.107	C02343	(+)-Norephedrine;d-Norephedrine;Norephedrine	C9H13NO	151.1	M+H	3
Multiple	152.107	152.107	C07911	Phenylpropanolamine;(+-)-Phenylpropanolamine;(R*,S*)-(+-)-alpha-(1-Aminoethyl)benzenemethanol;(+-)-Norephedrine	C9H13NO	151.1	M+H	3
Unique	153.091	153.091	C01014	3-Isopropylcatechol	C9H12O2	152.084	M+H	3
Unique	156.991	156.99	C00988	2-Phosphoglycolate;Phosphoglycolic acid	C2H5O6P	155.982	M+H	3
Multiple	158.082	158.081	C07411	Paramethadione	C7H11NO3	157.074	M+H	3
Multiple	158.082	158.081	C17361	2-Hydroxyethylclavam;Hydroxyethylclavam	C7H11NO3	157.074	M+H	3
Multiple	158.082	158.081	C17724	Ethadione	C7H11NO3	157.074	M+H	3
Multiple	160.037	160.037	C00568	4-Aminobenzoate;ABEE;4-Aminobenzoic acid;p-Aminobenzoate	C7H7NO2	137.048	M+Na	3
Multiple	160.037	160.037	C00108	Anthranilate;Anthranilic acid;o-Aminobenzoic acid;Vitamin L1;2-Aminobenzoate	C7H7NO2	137.048	M+Na	3
Multiple	160.037	160.037	C01004	N-Methylnicotinate;Trigonelline;Trigenelline;1-Methylpyridinio-3-carboxylate;Betaine nicotinate;Caffearin;Gynesine	C7H7NO2	137.048	M+Na	3
Multiple	160.037	160.037	C19597	2-Nitrotoluene	C7H7NO2	137.048	M+Na	3
Multiple	160.037	160.037	C19486	3-Nitrotoluene	C7H7NO2	137.048	M+Na	3
Multiple	160.037	160.037	C14394	4-Nitrotoluene;1-Methyl-4-nitrobenzene	C7H7NO2	137.048	M+Na	3
Multiple	160.037	160.038	C15533	4-Fluoro-L-threonine	C4H8FNO3	137.049	M+Na	3
Multiple	160.097	160.097	C08269	(-)-Betonicine;Betonicine	C7H13NO3	159.089	M+H	3
Multiple	160.097	160.097	C03087	5-Acetamidopentanoate	C7H13NO3	159.089	M+H	3
Multiple	160.097	160.097	C10850	Calystegin A3;Calystegine A3	C7H13NO3	159.089	M+H	3
Multiple	160.097	160.097	C10151	3-Hydroxystachydrine	C7H13NO3	159.089	M+H	3
Unique	163.984	163.983	C14764	2-Thiophenesulfonamide	C4H5NO2S2	162.976	M+H	3
Unique	163.991	163.991	C18667	Methamidophos	C2H8NO2PS	141.001	M+Na	3
Unique	167.982	167.984	C19324	2-Amino-5-nitrothiazole;Aminonitrothiazole	C3H3N3O2S	144.995	M+Na	3
Multiple	168.077	168.077	C16397	2,6-Diamino-4-nitrotoluene	C7H9N3O2	167.07	M+H	3
Multiple	168.077	168.077	C16396	2,4-Diamino-6-nitrotoluene	C7H9N3O2	167.07	M+H	3
Unique	169.086	169.086	C06459	N-Trimethyl-2-aminoethylphosphonate;2-Trimethylaminoethylphosphonate	C5H15NO3P	168.079	M+H	3
Multiple	170.097	170.096	C11016	Diphenylamine;N,N-Diphenylamine	C12H11N	169.089	M+H	3
Multiple	170.097	170.096	C19319	5-Aminoacenaphthene;5-Acenaphthenamine	C12H11N	169.089	M+H	3
Multiple	170.097	170.096	C10998	4-Aminobiphenyl	C12H11N	169.089	M+H	3
Multiple	172.041	172.04	C01733	Methionine;2-Amino-4-(methylthio)butyric acid	C5H11NO2S	149.051	M+Na	3
Multiple	172.041	172.04	C00073	L-Methionine;Methionine;L-2-Amino-4methylthiobutyric acid	C5H11NO2S	149.051	M+Na	3
Multiple	172.041	172.04	C00855	D-Methionine;D-2-Amino-4-(methylthio)butyric acid	C5H11NO2S	149.051	M+Na	3
Multiple	172.041	172.04	C07418	Penicillamine	C5H11NO2S	149.051	M+Na	3
Multiple	174.128	174.128	C04599	1-Methyl-4-phenyl-1,2,3,6-tetrahydropyridine;MPTP	C12H15N	173.12	M+H	3
Multiple	174.128	174.128	C15476	Norselegiline	C12H15N	173.12	M+H	3
Multiple	176.997	176.998	C19399	2,6-Dichloro-para-phenylenediamine;2,6-Dichloro-1,4-benzenediamine	C6H6Cl2N2	175.991	M+H	3
Multiple	176.997	176.998	C08171	Sodium thiosalicylate;2-Mercapto-benzoic acid, monosodium salt	C7H5O2S. Na	175.991	M+H	3
Multiple	177.092	177.091	C14102	cis-1,2-Dihydroxy-1,2-dihydro-7-methylnaphthalene	C11H12O2	176.084	M+H	3
Multiple	177.092	177.091	C14083	cis-1,2-Dihydroxy-1,2-dihydro-8-methylnaphthalene	C11H12O2	176.084	M+H	3
Multiple	177.092	177.091	C14111	5,6,7,8-Tetrahydro-2-naphthoic acid	C11H12O2	176.084	M+H	3
Multiple	177.092	177.091	C10389	Prenylbenzoquinone	C11H12O2	176.084	M+H	3
Multiple	177.092	177.091	C06359	Ethyl cinnamate;3-Phenylpropenoic acid ethyl	C11H12O2	176.084	M+H	3
Multiple	177.092	177.091	C08453	Lachnophyllum ester;2-Decene-4,6-diynoic acid, methyl ester, (E)-	C11H12O2	176.084	M+H	3
Multiple	177.092	177.091	C12299	Cinnamyl acetate;3-Phenyl-2-propenyl acetate	C11H12O2	176.084	M+H	3
Unique	177.101	177.102	C00780	Serotonin;3-(2-Aminoethyl)-1H-indol-5-ol;5-Hydroxytryptamine;Enteramine	C10H12N2O	176.095	M+H	1
Multiple	177.124	177.125	C00843	(-)-Menthone;l-Menthone;p-Menthan-3-one	C10H18O	154.136	M+Na	3
Multiple	177.124	177.125	C11410	(1R,2S,4S)- Neoiso-dihydrocarveol	C10H18O	154.136	M+Na	3
Multiple	177.124	177.125	C01411	Borneol	C10H18O	154.136	M+Na	3
Multiple	177.124	177.125	C03039	(+)-trans-Piperitenol	C10H18O	154.136	M+Na	3
Multiple	177.124	177.125	C01500	Geraniol	C10H18O	154.136	M+Na	3
Multiple	177.124	177.125	C01765	(+)-Borneol;d-Borneol;Borneocamphor;endo-2-Bornanol;Sumatra camphor;(1R,2S,4R)-(+)-Borneol	C10H18O	154.136	M+Na	3
Multiple	177.124	177.125	C01766	(-)-Borneol;l-Borneol;(1S,2R,4S)-(-)-Borneol;Linderol	C10H18O	154.136	M+Na	3
Multiple	177.124	177.125	C09844	1,8-Cineole;1,8-Cineol;Eucalyptol	C10H18O	154.136	M+Na	3
Multiple	177.124	177.125	C02344	(-)-endo-Fenchol;(-)-alpha-Fenchyl alcohol	C10H18O	154.136	M+Na	3
Multiple	177.124	177.125	C02462	Sabinene hydrate	C10H18O	154.136	M+Na	3
Multiple	177.124	177.125	C02484	(+)-trans-Pulegol	C10H18O	154.136	M+Na	3
Multiple	177.124	177.125	C09871	Nerol;(Z)-3,7-Dimethylocta-2,6-dien-1-ol	C10H18O	154.136	M+Na	3
Multiple	177.124	177.125	C09902	(R)-(+)-alpha-Terpineol;(+)-alpha-Terpineol	C10H18O	154.136	M+Na	3
Multiple	177.124	177.125	C11400	(1S,2R,4R)-Neoiso-dihydrocarveol	C10H18O	154.136	M+Na	3
Multiple	177.124	177.125	C03985	3,7-Dimethylocta-1,6-dien-3-ol;Linalool	C10H18O	154.136	M+Na	3
Multiple	177.124	177.125	C16909	1,4-Cineole;1,4-Epoxy-p-menthane	C10H18O	154.136	M+Na	3
Multiple	177.124	177.125	C11384	(S)-(-)-Citronellal;(S)-3,7-Dimethyloct-6-enal	C10H18O	154.136	M+Na	3
Multiple	177.124	177.125	C11388	(-)-Linalool;(R)-(-)-Linalool;(3R)-Linalool	C10H18O	154.136	M+Na	3
Multiple	177.124	177.125	C11389	(+)-Linalool;(S)-(+)-Linalool;(3S)-Linalool	C10H18O	154.136	M+Na	3
Multiple	177.124	177.125	C11390	(+)-Menthone	C10H18O	154.136	M+Na	3
Multiple	177.124	177.125	C11393	(-)-alpha-Terpineol;(L)-alpha-Terpineol	C10H18O	154.136	M+Na	3
Multiple	177.124	177.125	C09848	(R)-(+)-Citronellal	C10H18O	154.136	M+Na	3
Multiple	177.124	177.125	C11396	(1R,2R,4R)-Dihydrocarveol;(-)-Dihydrocarveol	C10H18O	154.136	M+Na	3
Multiple	177.124	177.125	C11397	(1R,2S,4R)-Neo-dihydrocarveol	C10H18O	154.136	M+Na	3
Multiple	177.124	177.125	C11399	(1S,2S,4R)-Iso-dihydrocarveol	C10H18O	154.136	M+Na	3
Multiple	177.124	177.125	C11413	(1S,2S,4S)-Dihydrocarveol;(+)-Dihydrocarveol	C10H18O	154.136	M+Na	3
Multiple	177.124	177.125	C18017	8-p-Menthen-2-ol;1,6-Dihydrocarveol;6-Methyl-3-isopropenylcyclohexanol;Menth-8-en-2-ol	C10H18O	154.136	M+Na	3
Multiple	177.124	177.125	C11411	(1R,2R,4S)-Iso-dihydrocarveol	C10H18O	154.136	M+Na	3
Multiple	177.124	177.125	C11416	(1S,2R,4S)-Neo-dihydrocarveol	C10H18O	154.136	M+Na	3
Multiple	177.124	177.125	C17384	Citronellal	C10H18O	154.136	M+Na	3
Multiple	177.124	177.125	C11952	(+)-Isomenthone	C10H18O	154.136	M+Na	3
Multiple	177.124	177.125	C17125	(-)-Isomenthone;l-Isomenthone	C10H18O	154.136	M+Na	3
Multiple	177.124	177.125	C17518	gamma-Terpineol	C10H18O	154.136	M+Na	3
Multiple	177.124	177.125	C17611	Chrysanthemol	C10H18O	154.136	M+Na	3
Multiple	177.124	177.125	C16772	alpha-Terpineol;dl-alpha-Terpineol	C10H18O	154.136	M+Na	3
Multiple	177.124	177.125	C17517	beta-Terpineol	C10H18O	154.136	M+Na	3
Multiple	177.124	177.125	C17073	Terpineol-4;Terpinen-4-ol	C10H18O	154.136	M+Na	3
Multiple	177.124	177.125	C20261	(+)-Thujan-3-ol	C10H18O	154.136	M+Na	3
Multiple	178.025	178.024	C04126	L-1-Aminopropan-2-ol O-phosphate;(S)-1-Aminopropan-2-yl phosphate	C3H10NO4P	155.035	M+Na	3
Multiple	178.025	178.024	C01210	N-Methylethanolamine phosphate	C3H10NO4P	155.035	M+Na	3
Multiple	178.025	178.024	C04122	D-1-Aminopropan-2-ol O-phosphate;(R)-1-Aminopropan-2-yl phosphate	C3H10NO4P	155.035	M+Na	3
Multiple	179.144	179.143	C14465	4-n-Hexylphenol	C12H18O	178.136	M+H	3
Multiple	179.144	179.143	C07523	Propofol;2,6-Diisopropylphenol	C12H18O	178.136	M+H	3
Unique	181.123	181.122	C03929	3-tert-Butyl-5-methylcatechol	C11H16O2	180.115	M+H	3
Unique	181.159	181.159	C08375	(3Z,6Z,9Z)-3,6,9-Dodecatrien-1-ol;(Z,Z,Z)-3,6,9-Dodecatrien-1-ol	C12H20O	180.151	M+H	3
Multiple	182.093	182.094	C08201	Acetylcholine chloride	C7H16NO2. Cl	181.087	M+H	3
Multiple	182.093	182.094	C07414	Pargyline	C11H13N	159.105	M+Na	3
Multiple	183.085	183.086	C01489	D-Iditol	C6H14O6	182.079	M+H	3
Multiple	183.085	183.086	C01697	Galactitol;Dulcitol;Dulcose	C6H14O6	182.079	M+H	3
Multiple	183.085	183.086	C01507	L-Iditol	C6H14O6	182.079	M+H	3
Multiple	183.085	183.086	C00392	Mannitol;D-Mannitol	C6H14O6	182.079	M+H	3
Multiple	183.085	183.086	C01722	L-Glucitol;L-Sorbitol;D-Gulitol	C6H14O6	182.079	M+H	3
Multiple	183.085	183.086	C00794	D-Sorbitol;D-Glucitol;L-Gulitol;Sorbitol	C6H14O6	182.079	M+H	3
Multiple	183.085	183.087	C02636	3-Dehydrocarnitine;3-Carboxy-N,N,N-trimethyl-2-oxo-1-propanaminium	C7H14NO3	160.097	M+Na	3
Multiple	186.113	186.112	C20673	N-Isovaleryl-L-homoserine lactone	C9H15NO3	185.105	M+H	3
Multiple	186.113	186.112	C12449	Pseudoecgonine	C9H15NO3	185.105	M+H	3
Multiple	186.113	186.112	C10858	Ecgonine	C9H15NO3	185.105	M+H	3
Multiple	186.113	186.112	C10356	Otonecine;(1R,4beta,7abeta)-2,3,5,7a-Tetrahydro-1,7a-dihydroxy-7-(hydroxymethyl)-4-methyl-1H-pyrrolizin-4-ium	C9H15NO3	185.105	M+H	3
Unique	191.041	191.043	C19469	5-Nitro-ortho-anisidine;2-Methoxy-5-nitroaniline	C7H8N2O3	168.054	M+Na	3
Unique	193.007	193.006	C06607	Diethylthiophosphoric acid;DETP	C4H11O3PS	170.017	M+Na	3
Unique	194.023	194.025	C14412	4-Toluenesulfonamide	C7H9NO2S	171.035	M+Na	3
Unique	195.077	195.078	C16928	Capillone;1-Phenyl-2,4-hexadiene-1-one	C12H12O	172.089	M+Na	3
Unique	206.821	206.821	C14692	Chlorodibromomethane;Dibromochloromethane	CHBr2Cl	205.813	M+H	3
Multiple	207.103	207.102	C04000	Benzyl 2-methyl-3-oxobutanoate	C12H14O3	206.094	M+H	3
Multiple	207.103	207.102	C14567	Acetyleugenol	C12H14O3	206.094	M+H	3
Multiple	207.103	207.102	C10476	p-Methoxycinnamic acid ethyl ester;Ethyl p-methoxycinnamate	C12H14O3	206.094	M+H	3
Multiple	207.103	207.102	C12458	3-Dimethylallyl-4-hydroxybenzoate	C12H14O3	206.094	M+H	3
Unique	209.014	209.013	C19844	(1S,3R)-3-(2,2-Dichloroethenyl)-2,2-dimethylcyclopropanecarboxylate	C8H10Cl2O2	208.006	M+H	3
Unique	213	213.001	C05379	Oxalosuccinate;Oxalosuccinic acid	C6H6O7	190.011	M+Na	3
Multiple	213.099	213.097	C08255	Perseitol;D-glycero-D-galacto-Heptitol	C7H16O7	212.09	M+H	3
Multiple	213.099	213.097	C08260	Volemitol;D-glycero-D-manno-Heptitol	C7H16O7	212.09	M+H	3
Multiple	213.099	213.1	C13665	2-Methyl-5-hydroxytryptamine;2-Me 5-HT	C11H14N2O	190.111	M+Na	3
Multiple	213.099	213.1	C05659	5-Methoxytryptamine;5-MeOT	C11H14N2O	190.111	M+Na	3
Multiple	213.099	213.1	C06212	N-Methylserotonin	C11H14N2O	190.111	M+Na	3
Multiple	213.099	213.1	C10763	Cytisine	C11H14N2O	190.111	M+Na	3
Unique	218.139	218.139	C03017	O-Propanoylcarnitine;O-Propionylcarnitine	C10H19NO4	217.131	M+H	3
Unique	219.098	219.098	C03738	gamma-L-Glutamyl-D-alanine;L-gamma-Glutamyl-D-alanine	C8H14N2O5	218.09	M+H	3
Multiple	219.135	219.134	C04020	D-Lysopine;N2-(D-1-Carboxyethyl)-L-lysine;Lysopine	C9H18N2O4	218.127	M+H	3
Multiple	219.135	219.136	C09863	Linalyl acetate	C12H20O2	196.146	M+Na	3
Multiple	219.135	219.136	C12300	alpha-Terpinyl acetate;p-Menth-1-en-8-yl acetate	C12H20O2	196.146	M+Na	3
Multiple	219.135	219.136	C12302	gamma-Terpinyl acetate;Cyclohexanol, 1-methyl-4-(1-methylethylidene)-, 1-acetate;p-Menth-4-en-1-yl acetate	C12H20O2	196.146	M+Na	3
Multiple	219.135	219.136	C09837	(1S,2R,4S)-(-)-Bornyl acetate	C12H20O2	196.146	M+Na	3
Multiple	219.135	219.136	C09861	Geranyl acetate	C12H20O2	196.146	M+Na	3
Multiple	219.135	219.136	C12301	beta-Terpinyl acetate;Cyclohexanol, 1-methyl-4-(1-methylethenyl)-, 1-acetate	C12H20O2	196.146	M+Na	3
Multiple	219.135	219.136	C12306	Allyl cyclohexylpropionate;2-Propenyl 3-cyclohexylpropanoate	C12H20O2	196.146	M+Na	3
Multiple	219.135	219.136	C11338	Bornyl acetate;(1R,2S,4R)-(+)-Bornyl acetate	C12H20O2	196.146	M+Na	3
Multiple	219.135	219.136	C08486	Ethyl(E,Z)-decadienoate;(2E,4Z)-2,4-Decadienoic acid, ethyl ester;Ethyl trans-2,cis-4-decadienoate	C12H20O2	196.146	M+Na	3
Multiple	223.085	223.084	C14759	4,4'-Diaminodiphenyl ether;4-Aminophenyl ether;4,4'-Oxybisbenzenamine;4,4'-Oxydianiline	C12H12N2O	200.095	M+Na	3
Multiple	223.085	223.084	C06537	Harmalol	C12H12N2O	200.095	M+Na	3
Multiple	225.061	225.062	C19272	Nifuradene;1-[(5-Nitrofurfurylidene)amino]-2-imidazolidinone	C8H8N4O4	224.055	M+H	3
Multiple	225.061	225.063	C10744	Vasicinone	C11H10N2O2	202.074	M+Na	3
Multiple	225.061	225.063	C06732	alpha,beta-Didehydrotryptophan	C11H10N2O2	202.074	M+Na	3
Multiple	225.061	225.061	C12839	Piperazine phosphate	H3PO4. C4H10N2. H2O	202.072	M+Na	3
Multiple	226.046	226.046	C07999	Furazolidone	C8H7N3O5	225.039	M+H	3
Multiple	226.046	226.047	C10127	Anibine	C11H9NO3	203.058	M+Na	3
Multiple	226.046	226.047	C00331	Indolepyruvate;Indolepyruvic acid;(Indol-3-yl)pyruvate;Indole-3-pyruvate;3-(Indol-3-yl)pyruvate	C11H9NO3	203.058	M+Na	3
Unique	226.952	226.951	C12835	2,5-Dichloro-4-oxohex-2-enedioate	C6H4Cl2O5	225.944	M+H	3
Unique	228.956	228.954	C11000	Dichloran;Dicloran;2,6-Dichloro-4-nitroaniline;DCNA	C6H4Cl2N2O2	205.965	M+Na	3
Multiple	232.155	232.154	C02862	O-Butanoylcarnitine	C11H21NO4	231.147	M+H	3
Multiple	232.155	232.154	C04301	N(alpha)-t-Butoxycarbonyl-L-leucine	C11H21NO4	231.147	M+H	3
Multiple	235.093	235.095	C19254	MeIQ;2-Amino-3,4-dimethylimidazo[4,5-f]quinoline	C12H12N4	212.106	M+Na	3
Multiple	235.093	235.095	C14617	Chrysoidine free base;Grasan Chrysoidine	C12H12N4	212.106	M+Na	3
Multiple	235.093	235.094	C20790	7-Deoxyloganetin	C11H16O4	212.105	M+Na	3
Unique	235.155	235.155	C02253	Benzoylagmatine	C12H18N4O	234.148	M+H	3
Multiple	241.156	241.155	C07807	Pirbuterol	C12H20N2O3	240.147	M+H	3
Multiple	241.156	241.156	C09938	(+)-8-Hydroxycalamenene	C15H22O	218.167	M+Na	3
Multiple	241.156	241.156	C09729	alpha-Sinensal	C15H22O	218.167	M+Na	3
Multiple	241.156	241.156	C09744	alpha-Vetivone	C15H22O	218.167	M+Na	3
Multiple	241.156	241.156	C16966	Germacrone	C15H22O	218.167	M+Na	3
Multiple	241.156	241.156	C09745	beta-Vetivone	C15H22O	218.167	M+Na	3
Multiple	241.156	241.156	C16779	Dendrolasin	C15H22O	218.167	M+Na	3
Multiple	241.156	241.156	C19939	Pentalen-13-al	C15H22O	218.167	M+Na	3
Multiple	241.156	241.156	C20308	Artemisinic aldehyde	C15H22O	218.167	M+Na	3
Multiple	241.156	241.156	C20262	Zerumbone	C15H22O	218.167	M+Na	3
Multiple	241.156	241.156	C19677	Germacra-1(10),4,11(13)-trien-12-al	C15H22O	218.167	M+Na	3
Multiple	241.156	241.156	C17501	Cyperotundone;Cyperenone	C15H22O	218.167	M+Na	3
Multiple	241.156	241.156	C09737	Solavetivone	C15H22O	218.167	M+Na	3
Multiple	241.156	241.156	C17494	Turmerone	C15H22O	218.167	M+Na	3
Multiple	241.156	241.156	C17914	Nootkatone	C15H22O	218.167	M+Na	3
Multiple	241.156	241.156	C17954	Albaflavenone	C15H22O	218.167	M+Na	3
Multiple	241.156	241.156	C09730	beta-Sinensal;2,6-Dimethyl-10-methylene-2,6,11-dodecatrienal	C15H22O	218.167	M+Na	3
Unique	242.926	242.928	C01874	2-Iodophenol	C6H5IO	219.939	M+Na	3
Unique	243.039	243.038	C04111	3-(Phosphoacetylamido)-L-alanine	C5H11N2O7P	242.03	M+H	3
Multiple	247.094	247.096	C09259	Decursinol	C14H14O4	246.089	M+H	3
Multiple	247.094	247.096	C17672	Torachrysone	C14H14O4	246.089	M+H	3
Multiple	247.094	247.096	C09210	(-)-Columbianetin;(R)-Columbianetin	C14H14O4	246.089	M+H	3
Multiple	247.094	247.096	C09276	Marmesin;(+)-Marmesin	C14H14O4	246.089	M+H	3
Multiple	247.094	247.096	C19707	(+)-Columbianetin;(S)-Columbianetin	C14H14O4	246.089	M+H	3
Multiple	247.094	247.096	C09278	Nodakenetin;(-)-Marmesin	C14H14O4	246.089	M+H	3
Multiple	247.094	247.094	C20417	2,4-Dihydroxy-6-pentylbenzoate;Olivetolic acid	C12H16O4	224.105	M+Na	3
Multiple	247.094	247.094	C10673	Aspidinol	C12H16O4	224.105	M+Na	3
Multiple	247.094	247.095	C16038	2-Amino-1-methyl-6-phenylimidazo[4,5-b]pyridine;PhIP	C13H12N4	224.106	M+Na	3
Multiple	247.134	247.133	C09476	7alpha-Hydroxydehydrocostus lactone	C15H18O3	246.126	M+H	3
Multiple	247.134	247.133	C02206	alpha-Santonin	C15H18O3	246.126	M+H	3
Multiple	247.134	247.133	C09300	Aromaticin	C15H18O3	246.126	M+H	3
Multiple	247.134	247.133	C09601	Xanthatin	C15H18O3	246.126	M+H	3
Multiple	247.134	247.133	C17912	Isozaluzanin C	C15H18O3	246.126	M+H	3
Multiple	247.134	247.133	C09605	Xerantholide	C15H18O3	246.126	M+H	3
Multiple	247.134	247.133	C09292	Ambrosin;6beta-Hydroxy-4-oxo-10alphaH-ambrosa-2,11(13)-dien-12-oic acid gamma-lactone	C15H18O3	246.126	M+H	3
Multiple	247.134	247.133	C09545	beta-Santonin	C15H18O3	246.126	M+H	3
Multiple	247.134	247.133	C09394	Desacetoxymatricarin;Leucodin	C15H18O3	246.126	M+H	3
Multiple	247.134	247.133	C17490	Zedoarol	C15H18O3	246.126	M+H	3
Multiple	247.134	247.133	C09287	Achillin	C15H18O3	246.126	M+H	3
Multiple	247.134	247.133	C09606	Zaluzanin C	C15H18O3	246.126	M+H	3
Multiple	247.134	247.133	C17085	Zederone	C15H18O3	246.126	M+H	3
Unique	253.165	253.166	C10926	Hexazinone	C12H20N4O2	252.159	M+H	3
Unique	254.124	254.125	C07417	Penciclovir	C10H15N5O3	253.118	M+H	3
Unique	256.945	256.943	C03575	2-Iodophenol methyl ether	C7H7IO	233.954	M+Na	3
Multiple	258.151	258.149	C10591	(+)-Elaeocarpine	C16H19NO2	257.142	M+H	3
Multiple	258.151	258.149	C12243	(+/-)-gamma-Lycorane	C16H19NO2	257.142	M+H	3
Multiple	259.075	259.075	C17369	Northienamycin	C10H14N2O4S	258.067	M+H	3
Multiple	259.075	259.073	C18255	trans-4,5-Dihydroxy-4,5-dihydropyrene;trans-4,5-Pyrenedihydrodiol	C16H12O2	236.084	M+Na	3
Multiple	259.075	259.073	C18249	cis-4,5-Dihydroxy-4,5-dihydropyrene;cis-4,5-Dihydro-4,5-pyrenediol	C16H12O2	236.084	M+Na	3
Multiple	265.119	265.118	C05642	Formyl-N-acetyl-5-methoxykynurenamine	C13H16N2O4	264.111	M+H	3
Multiple	265.119	265.118	C04148	Phenylacetylglutamine;alpha-N-Phenylacetyl-L-glutamine;N2-(2-Phenylacetyl)-L-glutamine	C13H16N2O4	264.111	M+H	3
Multiple	265.119	265.12	C14225	Bisphenol B;4,4'-Dihydroxy-2,2-diphenylbutane;2,2-Bis(4-hydroxyphenyl)butane	C16H18O2	242.131	M+Na	3
Multiple	265.119	265.12	C15069	4,4'-(Butane-1,1-diyl)diphenol;1,1-Bis(4-hydroxyphenyl)butane	C16H18O2	242.131	M+Na	3
Multiple	265.119	265.12	C15278	4,4'-(2-Methylpropylidene)bisphenol;4,4'-Isobutylidenediphenol	C16H18O2	242.131	M+Na	3
Multiple	265.119	265.12	C14898	4,4a,5,6,7,8-Hexahydro-6-(p-hydroxyphenyl)-2(3H)-naphthalenone	C16H18O2	242.131	M+Na	3
Multiple	265.156	265.155	C10497	Feruloylputrescine;Subaphyllin	C14H20N2O3	264.147	M+H	3
Multiple	265.156	265.156	C08451	Falcarinone;(Z)-1,9-Heptadecadiene-4,6-diyn-3-one	C17H22O	242.167	M+Na	3
Multiple	265.156	265.156	C17716	Dehydrofalcarinol	C17H22O	242.167	M+Na	3
Multiple	265.181	265.18	C09657	Dehydrojuvabione;(4R)-4-[(1R)-1,5-Dimethyl-3-oxo-4-hexenyl]-1-cyclohexene-1-carboxylic acid methyl ester	C16H24O3	264.173	M+H	3
Multiple	265.181	265.18	C17747	5-Hydroxy-1-(4-hydroxyphenyl)-3-decanone	C16H24O3	264.173	M+H	3
Unique	267.181	267.183	C07913	Xylometazoline	C16H24N2	244.194	M+Na	3
Unique	275.148	275.148	C10926	Hexazinone	C12H20N4O2	252.159	M+Na	3
Multiple	277.155	277.156	C14972	3-Deoxyestrone;Adopron;Estra-1,3,5(10)-trien-17-one	C18H22O	254.167	M+Na	3
Multiple	277.155	277.156	C15082	4-(1-Ethyl-2-phenylbutyl)phenol	C18H22O	254.167	M+Na	3
Multiple	279.112	279.11	C20520	Albonoursin;(3Z,6Z)-3-Benzylidene-6-(2-methylpropylidene)piperazine-2,5-dione	C15H16N2O2	256.121	M+Na	3
Multiple	279.112	279.114	C14134	Triphenylethylene	C20H16	256.125	M+Na	3
Multiple	279.112	279.114	C19488	7,12-Dimethylbenz[a]anthracene;DMBA	C20H16	256.125	M+Na	3
Multiple	279.112	279.11	C18774	Ancymidol	C15H16N2O2	256.121	M+Na	3
Unique	280.173	280.173	C18898	Tiocarbazil;Thiocarbazil	C16H25NOS	279.166	M+H	3
Unique	283.164	283.163	C07927	Carisoprodol	C12H24N2O4	260.174	M+Na	3
Unique	286.835	286.836	C02575	Pentachlorophenol;PCP	C6HCl5O	263.847	M+Na	3
Unique	288.135	288.134	C13796	SR95531	C15H17N3O3	287.127	M+H	3
Multiple	295.227	295.227	C16342	2(R)-HOT;(2R)-(9Z,12Z,15Z)-2-Hydroxyoctadecatri-9,12,15-enoic acid;2(R)-HOTrE	C18H30O3	294.219	M+H	3
Multiple	295.227	295.227	C13798	8-(5-Hexyl-furan-2-yl)-octanoic acid;8-(5-Hexyl-furan-2-yl)-octanoate	C18H30O3	294.219	M+H	3
Multiple	295.227	295.227	C16316	13(S)-HOT;(9Z,11E,15Z)-(13S)-Hydroxyoctadeca-9,11,15-trienoate;(9Z,11E,15Z)-(13S)-13-Hydroxyoctadeca-9,11,15-trienoic acid;(9Z,11E,13S,15Z)-13-Hydroxyoctadeca-9,11,15-trienoic acid;13(S)-HOTrE	C18H30O3	294.219	M+H	3
Multiple	295.227	295.227	C19613	Juvenile hormone I	C18H30O3	294.219	M+H	3
Multiple	295.227	295.227	C14765	13-OxoODE;13-KODE;(9Z,11E)-13-Oxooctadeca-9,11-dienoic acid	C18H30O3	294.219	M+H	3
Multiple	295.227	295.227	C16346	17-Hydroxylinolenic acid;(9Z,12Z,15Z)-17-Hydroxyoctadecatri-9,12,15-enoic acid	C18H30O3	294.219	M+H	3
Multiple	295.227	295.227	C14766	9-OxoODE;9-KODE;(10E,12Z)-9-Oxooctadeca-10,12-dienoic acid	C18H30O3	294.219	M+H	3
Multiple	295.227	295.227	C16326	9(S)-HOT;(9S)-(10E,12Z,15Z)-9-Hydroxyoctadecatri-10,12,15-enoic acid;9(S)-HOTrE	C18H30O3	294.219	M+H	3
Multiple	295.227	295.227	C04594	(9Z)-(13S)-12,13-Epoxyoctadeca-9,11-dienoic acid;(9Z)-(13S)-12,13-Epoxyoctadeca-9,11-dienoate;13(S)-EOD	C18H30O3	294.219	M+H	3
Multiple	295.227	295.227	C19827	Colneleate;(8E)-9-[(1E,3Z)-Nona-1,3-dien-1-yloxy]non-8-enoate	C18H30O3	294.219	M+H	3
Multiple	295.227	295.227	C04780	8-[(1R,2R)-3-Oxo-2-{(Z)-pent-2-enyl}cyclopentyl]octanoate;OPC-8:0	C18H30O3	294.219	M+H	3
Multiple	295.228	295.227	C16326	9(S)-HOT;(9S)-(10E,12Z,15Z)-9-Hydroxyoctadecatri-10,12,15-enoic acid;9(S)-HOTrE	C18H30O3	294.219	M+H	3
Multiple	295.228	295.227	C14765	13-OxoODE;13-KODE;(9Z,11E)-13-Oxooctadeca-9,11-dienoic acid	C18H30O3	294.219	M+H	3
Multiple	295.228	295.227	C16342	2(R)-HOT;(2R)-(9Z,12Z,15Z)-2-Hydroxyoctadecatri-9,12,15-enoic acid;2(R)-HOTrE	C18H30O3	294.219	M+H	3
Multiple	295.228	295.227	C16316	13(S)-HOT;(9Z,11E,15Z)-(13S)-Hydroxyoctadeca-9,11,15-trienoate;(9Z,11E,15Z)-(13S)-13-Hydroxyoctadeca-9,11,15-trienoic acid;(9Z,11E,13S,15Z)-13-Hydroxyoctadeca-9,11,15-trienoic acid;13(S)-HOTrE	C18H30O3	294.219	M+H	3
Multiple	295.228	295.227	C04594	(9Z)-(13S)-12,13-Epoxyoctadeca-9,11-dienoic acid;(9Z)-(13S)-12,13-Epoxyoctadeca-9,11-dienoate;13(S)-EOD	C18H30O3	294.219	M+H	3
Multiple	295.228	295.227	C19827	Colneleate;(8E)-9-[(1E,3Z)-Nona-1,3-dien-1-yloxy]non-8-enoate	C18H30O3	294.219	M+H	3
Multiple	295.228	295.227	C13798	8-(5-Hexyl-furan-2-yl)-octanoic acid;8-(5-Hexyl-furan-2-yl)-octanoate	C18H30O3	294.219	M+H	3
Multiple	295.228	295.227	C04780	8-[(1R,2R)-3-Oxo-2-{(Z)-pent-2-enyl}cyclopentyl]octanoate;OPC-8:0	C18H30O3	294.219	M+H	3
Multiple	295.228	295.227	C19613	Juvenile hormone I	C18H30O3	294.219	M+H	3
Multiple	295.228	295.227	C16346	17-Hydroxylinolenic acid;(9Z,12Z,15Z)-17-Hydroxyoctadecatri-9,12,15-enoic acid	C18H30O3	294.219	M+H	3
Multiple	295.228	295.227	C14766	9-OxoODE;9-KODE;(10E,12Z)-9-Oxooctadeca-10,12-dienoic acid	C18H30O3	294.219	M+H	3
Multiple	299.111	299.111	C01961	Thalassemine;L-Thalassemine	C8H19N4O6P	298.104	M+H	3
Multiple	299.111	299.113	C10720	Picein	C14H18O7	298.105	M+H	3
Multiple	301.142	301.143	C08981	Toxyl angelate	C18H20O4	300.136	M+H	3
Multiple	301.142	301.143	C20431	(+)-3'-Hydroxylarreatricin	C18H20O4	300.136	M+H	3
Multiple	301.142	301.143	C14739	alpha,alpha'-Diethyl-3,4,3',4'-stilbenetetraol;3,4,3',4'-Tetrahydroxy-alpha,alpha'-diethylstilbene	C18H20O4	300.136	M+H	3
Multiple	301.142	301.141	C15205	Diisobutyl phthalate;DIBP	C16H22O4	278.152	M+Na	3
Multiple	301.142	301.141	C14214	Dibutyl phthalate;Di-n-butyl phthalate;Dibutyl 1,2-benzenedicarboxylate	C16H22O4	278.152	M+Na	3
Multiple	301.142	301.141	C03343	2-Ethylhexyl phthalate	C16H22O4	278.152	M+Na	3
Unique	302.177	302.175	C06967	Dobutamine	C18H23NO3	301.168	M+H	3
Multiple	303.233	303.232	C07198	Methyltestosterone	C20H30O2	302.225	M+H	3
Multiple	303.233	303.232	C09148	Oryzalexin A	C20H30O2	302.225	M+H	3
Multiple	303.233	303.232	C11874	Kaur-16-en-18-oic acid;(-)-Kaur-16-en-19-oic acid;Kaurenic acid;Kaurenoic acid;ent-Kaur-16(17)-en-19-oic acid;ent-Kaurenoic acid;ent-Kaur-16-en-19-oic acid;ent-Kaur-16-en-19-oate	C20H30O2	302.225	M+H	3
Multiple	303.233	303.232	C09159	(+)-Pimaric acid;Dextropimaric acid	C20H30O2	302.225	M+H	3
Multiple	303.233	303.232	C14588	17beta-Hydroxy-7alpha-methylandrost-4-en-3-one;7alpha-Methyltestosterone	C20H30O2	302.225	M+H	3
Multiple	303.233	303.232	C12083	(5Z,7E,9E,14Z,17Z)-Eicosapentaenoic acid;(5Z,7E,9E,14Z,17Z)-Eicosapentaenoate	C20H30O2	302.225	M+H	3
Multiple	303.233	303.232	C09118	Isopimaric acid	C20H30O2	302.225	M+H	3
Multiple	303.233	303.232	C06428	(5Z,8Z,11Z,14Z,17Z)-Icosapentaenoic acid;(5Z,8Z,11Z,14Z,17Z)-Eicosapentaenoic acid;Eicosapentaenoic acid;5,8,11,14,17-Icosapentaenoic acid;(5Z,8Z,11Z,14Z,17Z)-Eicosapentaenoate	C20H30O2	302.225	M+H	3
Multiple	303.233	303.232	C06087	Abietate;Abietic acid	C20H30O2	302.225	M+H	3
Multiple	303.233	303.232	C14255	Mibolerone;17-beta-Hydroxy-7-alpha,17-dimethylestr-4-en-3-one	C20H30O2	302.225	M+H	3
Multiple	303.233	303.232	C12077	Palustric acid;NSC 148945;8,13-Abietadien-18-oic acid	C20H30O2	302.225	M+H	3
Multiple	303.233	303.232	C15318	17abeta-Hydroxy-D-homoandrost-4-en-3-one;D-Homotestosterone	C20H30O2	302.225	M+H	3
Multiple	303.233	303.232	C15460	17beta-Hydroxy-17-methyl-5alpha-androst-9(11)-en-3-one	C20H30O2	302.225	M+H	3
Multiple	303.233	303.232	C15412	17beta-Hydroxy-4-methylandrost-4-en-3-one;4-Methyltestosterone	C20H30O2	302.225	M+H	3
Multiple	303.233	303.232	C11888	Levopimaric acid;L-Pimaric acid	C20H30O2	302.225	M+H	3
Multiple	303.233	303.232	C11889	Neoabietic acid	C20H30O2	302.225	M+H	3
Multiple	303.233	303.232	C15017	17beta-Hydroxy-5alpha-androst-2-ene-2-carboxaldehyde	C20H30O2	302.225	M+H	3
Multiple	303.233	303.232	C14490	Stenbolone;17beta-Hydroxy-2-methyl-5alpha-androst-1-en-3-one	C20H30O2	302.225	M+H	3
Multiple	303.233	303.232	C15003	17-Hydroxy-19-nor-17alpha-pregn-5(10)-en-3-one	C20H30O2	302.225	M+H	3
Multiple	303.233	303.232	C15008	1,2,3,4,4a,9,10,10a-Octahydro-6-hydroxy-7-isopropyl-1,4a-dimethyl-1-phenanthrenemethanol	C20H30O2	302.225	M+H	3
Multiple	303.233	303.232	C15036	2alpha-Methyl-5alpha-androstane-3,17-dione	C20H30O2	302.225	M+H	3
Multiple	303.233	303.232	C14890	17beta-Hydroxy-6beta-methylandrost-4-en-3-one;6beta-Methyltestosterone	C20H30O2	302.225	M+H	3
Multiple	303.233	303.232	C15070	17beta-Hydroxy-1,17-dimethylestr-5(10)-en-3-one	C20H30O2	302.225	M+H	3
Multiple	303.233	303.232	C15184	17beta-Hydroxy-6alpha-methylandrost-4-en-3-one;6alpha-Methyltestosterone	C20H30O2	302.225	M+H	3
Multiple	303.233	303.232	C15259	17beta-Hydroxy-2alpha,17-dimethylestr-4-en-3-one;2alpha,17-Dimethyl-19-nortestosterone	C20H30O2	302.225	M+H	3
Multiple	303.233	303.232	C20149	9beta-Pimara-7,15-dien-19-oate	C20H30O2	302.225	M+H	3
Multiple	303.233	303.232	C20208	syn-Stemoden-19-oate	C20H30O2	302.225	M+H	3
Multiple	303.233	303.232	C15188	19-Nor-5alpha-pregnane-3,20-dione	C20H30O2	302.225	M+H	3
Multiple	309.131	309.133	C08483	14-Dihydroxycornestin;Cornexistin	C16H20O6	308.126	M+H	3
Multiple	309.131	309.133	C09953	Monocerin	C16H20O6	308.126	M+H	3
Multiple	314	313.998	C19066	Chlomethoxyfen	C13H9Cl2NO4	312.991	M+H	3
Multiple	314	314.001	C07886	Brimonidine	C11H10BrN5	291.012	M+Na	3
Unique	314.147	314.148	C09176	Eseridine	C15H21N3O3	291.158	M+Na	3
Multiple	317.049	317.051	C17133	Filiformin;(-)-Filiformin	C15H19BrO	294.062	M+Na	3
Multiple	317.049	317.051	C17136	Laurinterol	C15H19BrO	294.062	M+Na	3
Multiple	317.049	317.051	C17132	Aplysin	C15H19BrO	294.062	M+Na	3
Multiple	321.996	321.997	C14128	CGH 2466	C14H9Cl2N3S	320.989	M+H	3
Multiple	321.996	321.996	C04752	2-Methyl-4-amino-5-hydroxymethylpyrimidine diphosphate;4-Amino-2-methyl-5-diphosphomethylpyrimidine	C6H11N3O7P2	299.007	M+Na	3
Unique	333.116	333.115	C02087	Tos-Arg-CH2Cl	C13H21ClN4O2S	332.107	M+H	3
Multiple	335.126	335.127	C08200	Neostigmine methylsulfate	C12H19N2O2. CH3SO4	334.12	M+H	3
Multiple	335.126	335.125	C09136	Montanin A	C19H20O4	312.136	M+Na	3
Multiple	335.126	335.125	C10283	4'-Prenyloxyresveratrol	C19H20O4	312.136	M+Na	3
Multiple	335.126	335.125	C14935	m-(beta-Acetyl-alpha-ethyl-p-hydroxyphenethyl)benzoic acid	C19H20O4	312.136	M+Na	3
Multiple	335.126	335.125	C14211	Butylbenzyl phthalate;Butyl phenylmethyl 1,2-benzenedicarboxylate	C19H20O4	312.136	M+Na	3
Multiple	336.011	336.011	C16840	Eudistomin G	C15H12BrN3	313.022	M+Na	3
Multiple	336.011	336.011	C17168	Eudistomin H	C15H12BrN3	313.022	M+Na	3
Multiple	338.123	338.123	C03868	Indole-3-acetyl-myo-inositol;Indol-3-ylacetyl-myo-inositol;Indole-3-ylacetyl-myo-inositol	C16H19NO7	337.116	M+H	3
Multiple	338.123	338.123	C04197	Indole-3-acetyl-beta-1-D-glucoside;1-O-(Indol-3-yl)acetyl-beta-D-glucose	C16H19NO7	337.116	M+H	3
Unique	340.249	340.249	C07811	Hexocyclium	C20H33N2O	317.259	M+Na	3
Unique	342.156	342.158	C11560	1-Carbazol-9-yl-3-(3,5-dimethylpyrazol-1-yl)-propan-2-ol	C20H21N3O	319.168	M+Na	3
Unique	346.026	346.027	C14434	EPN;O-Ethyl O-p-nitrophenyl phenylphosphonothioate	C14H14NO4PS	323.038	M+Na	3
Unique	354.194	354.191	C10380	Rosmarinine;Senecionan-11,16-dione, 1,2-dihydro-2,12-dihydroxy-, (1alpha,2alpha)-	C18H27NO6	353.184	M+H	3
Unique	360.969	360.967	C19088	Monuron-TCA;Monuron TCA	C9H11ClN2O. C2HCl3O2	359.96	M+H	3
Unique	363.018	363.016	C11021	Diclofop methyl	C16H14Cl2O4	340.027	M+Na	3
Multiple	377.215	377.214	C14973	17beta-Hydroxy-7alpha-mercaptoandrost-4-en-3-one 7-propionate;S-(17beta-Hydroxy-3-oxoandrost-4-en-7alpha-yl)propanethioate	C22H32O3S	376.207	M+H	3
Multiple	377.215	377.212	C15329	21-Fluoro-11beta,17-dihydroxy-6alpha-methylpregna-1,4-diene-3,20-dione	C22H29FO4	376.205	M+H	3
Unique	383.215	383.217	C15450	S 1033;(5Z,9alpha,11alpha,13E)-9,11-Dihydroxyprosta-5,13-dien-1-oic acid monosodium salt	C20H33O4. Na	360.228	M+Na	3
Unique	385.037	385.038	C13833	NS 1619	C15H8F6N2O2	362.049	M+Na	3
Multiple	386.11	386.113	C03431	S-Inosyl-L-homocysteine	C14H19N5O6S	385.106	M+H	3
Multiple	386.11	386.111	C16822	9-Aminocamptothecin	C20H17N3O4	363.122	M+Na	3
Multiple	393.211	393.207	C07413	Paramethasone	C22H29FO5	392.2	M+H	3
Multiple	393.211	393.207	C06848	Betamethasone	C22H29FO5	392.2	M+H	3
Multiple	393.211	393.207	C15643	Dexamethasone	C22H29FO5	392.2	M+H	3
Multiple	393.211	393.207	C15319	9alpha-Fluoro-11beta,17alpha,21-trihydroxy-6alpha-methylpregna-1,4-diene-3,20-dione;9alpha-Fluoro-6alpha-methylprednisolone	C22H29FO5	392.2	M+H	3
Unique	398.341	398.342	C06543	Solanidine	C27H43NO	397.334	M+H	3
Unique	414.013	414.016	C18344	Adenosine 5'-phosphate disodium	C10H12N5O7P. 2Na	391.027	M+Na	3
Unique	414.24	414.24	C15163	17-[(Benzylamino)methyl]estra-1,3,5(10)-triene-3,17beta-diol	C26H33NO2	391.251	M+Na	3
Multiple	415.213	415.211	C10658	Magnoshinin	C24H30O6	414.204	M+H	3
Multiple	415.213	415.211	C15382	Estra-1,3,5(10)-triene-3,6alpha,17beta-triol triacetate	C24H30O6	414.204	M+H	3
Multiple	415.213	415.211	C15440	Estra-1,3,5(10)-triene-3,6beta,17beta-triol triacetate	C24H30O6	414.204	M+H	3
Multiple	415.213	415.211	C12512	Eplerenone	C24H30O6	414.204	M+H	3
Multiple	415.213	415.209	C17013	Nigakilactone B;Simalikalactone A;Quassin	C22H32O6	392.22	M+Na	3
Multiple	415.213	415.212	C17004	Kalihinol A	C22H33ClN2O2	392.223	M+Na	3
Multiple	415.213	415.209	C09115	Isodomedin	C22H32O6	392.22	M+Na	3
Unique	422.325	422.324	C02990	L-Palmitoylcarnitine	C23H45NO4	399.335	M+Na	3
Unique	424.343	424.342	C16893	Stellettamide A	C26H45N2O	401.353	M+Na	3
Multiple	439.26	439.264	C17993	Istamycin B3	C18H36N6O5	416.275	M+Na	3
Multiple	439.26	439.264	C17989	Istamycin A3	C18H36N6O5	416.275	M+Na	3
Unique	441.264	441.261	C15272	3alpha,12alpha-Dihydroxy-5beta-pregnan-20-one diacetate	C25H38O5	418.272	M+Na	3
Multiple	444.251	444.251	C20528	Terpendole B	C27H35NO3	421.262	M+Na	3
Multiple	444.251	444.251	C20535	beta-PC-M6;beta-10-Hydroxy-12-demethyl-11,12-dehydropaspaline	C27H35NO3	421.262	M+Na	3
Multiple	444.251	444.251	C20558	alpha-PC-M6;alpha-10-Hydroxy-12-demethyl-11,12-dehydropaspaline	C27H35NO3	421.262	M+Na	3
Multiple	445.134	445.132	C11660	10-Hydroxymorroniside	C17H26O12	422.142	M+Na	3
Multiple	445.134	445.135	C15155	9-Bromo-11beta-hydroxy-16alpha-methylpregn-4-ene-3,20-dione	C22H31BrO3	422.146	M+Na	3
Multiple	445.134	445.132	C11644	Lamiide	C17H26O12	422.142	M+Na	3
Unique	451.253	451.254	C17859	Atractyloside B	C21H38O10	450.247	M+H	3
Unique	452.315	452.314	C10808	Imperialine;Cevan-6-one, 3,20-dihydroxy-, (3-beta,5-alpha,17-beta)-;Kashmirine;Peiminine	C27H43NO3	429.324	M+Na	3
Multiple	457.233	457.233	C01626	Vindoline	C25H32N2O6	456.226	M+H	3
Multiple	457.233	457.233	C03630	Oleoylglycerone phosphate	C21H39O7P	434.243	M+Na	3
Unique	460.271	460.269	C12333	Militarinone A	C26H37NO6	459.262	M+H	3
Unique	460.278	460.282	C20536	Terpendole E	C28H39NO3	437.293	M+Na	3
Multiple	465.318	465.321	C00477	Ecdysone	C27H44O6	464.314	M+H	3
Multiple	465.318	465.321	C08835	Ponasterone A	C27H44O6	464.314	M+H	3
Multiple	465.318	465.321	C16496	3-Epiecdysone	C27H44O6	464.314	M+H	3
Unique	467.258	467.253	C04590	3-(O-Geranylgeranyl)-sn-glycerol 1-phosphate	C23H41O6P	444.264	M+Na	3
Unique	468.311	468.311	C08007	Buprenorphine	C29H41NO4	467.304	M+H	3
Unique	472.24	472.242	C11330	N-Acetyl-leu-leu-tyr;NAc-LLY	C23H35N3O6	449.253	M+Na	3
Unique	490.293	490.293	C08007	Buprenorphine	C29H41NO4	467.304	M+Na	3
Multiple	502.294	502.295	C20555	Aflatrem	C32H39NO4	501.288	M+H	3
Multiple	502.294	502.295	C06999	Fexofenadine;4-(1-Hydroxy-4-(4-(hydroxydiphenylmethyl)-1-piperidinyl)butyl)-alpha,alpha-dimethylbenzeneacetic acid	C32H39NO4	501.288	M+H	3
Unique	507.326	507.327	C11604	N-tert-Butyloxycarbonyl-deacetyl-leupeptin;N-t-Boc-deacetyl-leupeptin	C23H44N6O5	484.337	M+Na	3
Unique	519.274	519.272	C09286	Absinthin	C30H40O6	496.283	M+Na	3
Multiple	539.975	539.97	C18426	Chlorfluazuron	C20H9Cl3F5N3O3	538.963	M+H	3
Multiple	539.975	539.975	C01806	GTP-gamma-S	C10H16N5O13P3S	538.968	M+H	3
Multiple	543.327	543.33	C04100	1-Linoleoylglycerophosphocholine;1-Linoleoyl-sn-glycero-3-phosphocholine	C26H51NO7P	520.34	M+Na	3
Multiple	543.327	543.329	C08804	Cucurbitacin P	C30H48O7	520.34	M+Na	3
Unique	546.259	546.257	C11309	Calcimycin;Ionophore A23187	C29H37N3O6	523.268	M+Na	3
Unique	556.124	556.127	C17752	cyclo-Dopa-glucuronylglucoside	C21H27NO15	533.138	M+Na	3
Unique	572.372	572.373	C20561	21,22-Diprenylpaxilline	C37H49NO4	571.366	M+H	3
Unique	617.514	617.512	C13861	1-Hexadecanoyl-2-(9Z-octadecenoyl)-sn-glycerol	C37H70O5	594.522	M+Na	3
Unique	683.419	683.413	C09153	12-O-Palmitoyl-16-hydroxyphorbol 13-acetate;Croton factor F1	C38H60O9	660.424	M+Na	3
Unique	737.62	737.623	C17570	2-Methyl-6-solanyl-1,4-benzoquinol;2-Methyl-6-nonaprenyl-benzene-1,4-diol;2-Methyl-6-all-trans-nonaprenylbenzene-1,4-diol;2-Methyl-6-solanesylbenzene-1,4-diol;MSBQ	C52H80O2	736.616	M+H	3
Unique	771.609	771.605	C10385	Plastoquinone-9;Plastoquinone A	C53H80O2	748.616	M+Na	3
Unique	808.445	808.445	C14056	Leucomycin A1	C40H67NO14	785.456	M+Na	3
Unique	1006.49	1006.5	C16108	Adrenorphin	C44H69N15O9S	983.512	M+Na	3
Unique	1245.58	1245.59	C08938	Cyclamin	C58H94O27	1222.6	M+Na	3

## Sheet: Categorical baseline
Supplementary Data 1. Putative annotation of differentially abundant metabolite features between naïve and semi-immune volunteers at baseline
MatchCategory	mz	theoretical.mz	KEGGID	Name	Formula	MonoisotopicMass	Adduct	Annotation_level
Unique	90.0553	90.055	C01401	Alanine;2-Aminopropionic acid;2-Aminopropanoic acid	C3H7NO2	89.0477	M+H	1
Unique	130.066	130.065	C06413	Quinoline;Benzo[b]pyridine	C9H7N	129.058	M+H	1
Unique	132.102	132.102	C16434	Leucine/Isoleucine	C6H13NO2	131.095	M+H	1
Unique	148.061	148.06	C00302	Glutamate;Glutaminic acid;2-Aminoglutaric acid	C5H9NO4	147.053	M+H	1
Unique	166.087	166.086	C02057	Phenylalanine;alpha-Amino-beta-phenylpropionic acid	C9H11NO2	165.079	M+H	1
Unique	169.036	169.036	C00366	Urate;Uric acid	C5H4N4O3	168.028	M+H	1
Unique	405.228	405.227	C02821	Cortisol 21-acetate;Hydrocortisone acetate;Cortell	C23H32O6	404.22	M+H	1
Multiple	85.0651	85.0648	C00557	Cyclopentanone	C5H8O	84.0575	M+H	3
Multiple	85.0651	85.0648	C15604	Prenal	C5H8O	84.0575	M+H	3
Multiple	85.0651	85.0648	C07330	3-Methyl-2-butenal;3-Methylbut-2-enal;3,3-Dimethyl-acrylaldehyde;Senecialdehyde;Prenal	C5H8O	84.0575	M+H	3
Unique	85.1014	85.1012	C11249	Cyclohexane	C6H12	84.0939	M+H	3
Multiple	99.0807	99.0805	C08497	(E)-2-Hexenal;trans-2-Hexenal;Leaf aldehyde	C6H10O	98.0732	M+H	3
Multiple	99.0807	99.0805	C16310	3-Hexenal;(3Z)-Hexenal	C6H10O	98.0732	M+H	3
Multiple	99.0807	99.0805	C00414	Cyclohexanone	C6H10O	98.0732	M+H	3
Multiple	101.06	101.06	C08279	Tiglic acid;(E)-2,3-Dimethylacrylic acid	C5H8O2	100.052	M+H	3
Multiple	101.06	101.06	C12518	Glutaral;1,5-Pentanedial;Glutaraldehyde	C5H8O2	100.052	M+H	3
Multiple	101.06	101.06	C02240	5-Valerolactone;delta-Valerolactone;gamma-Valerolactone	C5H8O2	100.052	M+H	3
Multiple	101.06	101.06	C15499	Pentane-2,4-dione;Acetylacetone;2,4-Dioxopentane	C5H8O2	100.052	M+H	3
Multiple	101.06	101.06	C14527	Methyl methacrylate;MMA;Methyl 2-methylpropenoate	C5H8O2	100.052	M+H	3
Multiple	101.06	101.06	C19238	Ethyl acrylate	C5H8O2	100.052	M+H	3
Multiple	101.096	101.096	C08492	3-Hexenol;Leaf alcohol;3-Hexen-1-ol;(3Z)-3-Hexen-1-ol;cis-3-Hexen-1-ol;(3Z)-Hex-3-en-1-ol	C6H12O	100.089	M+H	3
Multiple	101.096	101.096	C02893	Unsaturated alcohol	C6H12O	100.089	M+H	3
Multiple	101.096	101.096	C02373	4-Methylpentanal;Isocaproaldehyde;Isohexanal	C6H12O	100.089	M+H	3
Multiple	101.096	101.096	C19263	Methyl isobutyl ketone	C6H12O	100.089	M+H	3
Multiple	101.096	101.096	C00854	Cyclohexanol;Hexalin;Hexahydrophenol;Cyclohexan-1-ol	C6H12O	100.089	M+H	3
Multiple	110.02	110.021	C06695	2-Oxazolidinone	C3H5NO2	87.032	M+Na	3
Multiple	110.02	110.021	C02218	Dehydroalanine;2-Aminoacrylate	C3H5NO2	87.032	M+Na	3
Multiple	110.02	110.021	C20253	Aminoacrylate;(Z)-3-Aminoacrylate	C3H5NO2	87.032	M+Na	3
Multiple	111.021	111.021	C18676	alpha-Chlorohydrin;3-Monochloro-1,2-propanediol	C3H7ClO2	110.013	M+H	3
Multiple	111.021	111.021	C18401	Fosetyl	C2H7O3P	110.013	M+H	3
Multiple	111.021	111.021	C19406	Dimethyl hydrogen phosphite	C2H7O3P	110.013	M+H	3
Multiple	111.044	111.044	C15571	Catechol	C6H6O2	110.037	M+H	3
Multiple	111.044	111.044	C11115	5-Methyl-2-furaldehyde;5-Methyl-2-furfural	C6H6O2	110.037	M+H	3
Multiple	111.044	111.044	C00530	Hydroquinone;p-Benzenediol;1,4-Benzenediol;1,4-Dihydroxybenzene;Benzene-1,4-diol;Quinol;4-Hydroxyphenol	C6H6O2	110.037	M+H	3
Multiple	111.044	111.044	C00090	Catechol;1,2-Benzenediol;o-Benzenediol;1,2-Dihydroxybenzene;Brenzcatechin;Pyrocatechol	C6H6O2	110.037	M+H	3
Multiple	111.044	111.044	C01751	Resorcinol;Resorcin;1,3-Benzenediol;1,3-Dihydroxybenzene;m-Hydroquinone	C6H6O2	110.037	M+H	3
Multiple	111.044	111.044	C01785	Benzenediol	C6H6O2	110.037	M+H	3
Multiple	115.051	115.05	C02565	N-Methylhydantoin;N-Methylimidazolidine-2,4-dione	C4H6N2O2	114.043	M+H	3
Multiple	115.051	115.05	C02777	2,5-Dioxopiperazine;Diketopiperazine;2,5-Diazacyclohexane-1,4-dione;2,5-Piperazinedione;Glycine anhydride	C4H6N2O2	114.043	M+H	3
Multiple	115.051	115.05	C02512	3-Cyano-L-alanine;L-3-Cyanoalanine;L-beta-Cyanoalanine	C4H6N2O2	114.043	M+H	3
Multiple	115.051	115.05	C08311	Muscimol	C4H6N2O2	114.043	M+H	3
Multiple	115.051	115.05	C00429	5,6-Dihydrouracil;Dihydro-2,4(1H,3H)-pyrimidinedione;Dihydrouracile;Dihydrouracil;5,6-Dihydro-2,4-dihydroxypyrimidine;Hydrouracil;2,4-Dioxotetrahydropyrimidine	C4H6N2O2	114.043	M+H	3
Multiple	116.048	116.047	C14447	2-Methylpyridine;2-Picoline	C6H7N	93.0578	M+Na	3
Multiple	116.048	116.047	C00292	Aniline;Phenylamine;Benzenamine;Arylamine	C6H7N	93.0578	M+Na	3
Unique	117.103	117.102	C00990	5-Aminopentanamide	C5H12N2O	116.095	M+H	3
Multiple	119.086	119.086	C19549	Vinyl toluene	C9H10	118.078	M+H	3
Multiple	119.086	119.086	C14395	alpha-Methylstyrene;1-Methyl-1-phenylethylene;2-Phenylpropene	C9H10	118.078	M+H	3
Multiple	123.092	123.092	C14401	2,4-Diaminotoluene	C7H10N2	122.084	M+H	3
Multiple	123.092	123.092	C19386	2,5-Diaminotoluene;2-Methyl-1,4-benzenediamine	C7H10N2	122.084	M+H	3
Multiple	128.071	128.071	C10149	Guvacine	C6H9NO2	127.063	M+H	3
Multiple	128.071	128.071	C08292	alpha-(Methylenecyclopropyl)glycine	C6H9NO2	127.063	M+H	3
Multiple	128.071	128.071	C08268	L-Baikiain;4,5-Dehydropipecolic acid	C6H9NO2	127.063	M+H	3
Multiple	128.071	128.071	C04092	delta1-Piperideine-2-carboxylate;1,2-Didehydropiperidine-2-carboxylate	C6H9NO2	127.063	M+H	3
Multiple	128.071	128.071	C00450	(S)-2,3,4,5-Tetrahydropyridine-2-carboxylate;delta1-Piperideine-6-L-carboxylate	C6H9NO2	127.063	M+H	3
Multiple	128.071	128.071	C13694	Isoguvacine	C6H9NO2	127.063	M+H	3
Multiple	128.971	128.971	C20609	2-Chloroacrylate;2-Chloroacrylic acid	C3H3ClO2	105.982	M+Na	3
Multiple	128.971	128.971	C06614	trans-3-Chloroacrylic acid	C3H3ClO2	105.982	M+Na	3
Multiple	128.971	128.971	C06615	cis-3-Chloroacrylic acid	C3H3ClO2	105.982	M+Na	3
Multiple	129.066	129.066	C00906	5,6-Dihydrothymine;Dihydrothymine;5,6-Dihydro-5-methyluracil	C5H8N2O2	128.059	M+H	3
Multiple	129.066	129.066	C05717	alpha-Amino-gamma-cyanobutanoate;2-Amino-4-cyanobutanoic acid	C5H8N2O2	128.059	M+H	3
Multiple	129.066	129.066	C05715	gamma-Amino-gamma-cyanobutanoate;4-Amino-4-cyanobutanoic acid	C5H8N2O2	128.059	M+H	3
Multiple	129.066	129.068	C06756	p-Xylene;1,4-Dimethylbenzene;p-Methyltoluene	C8H10	106.078	M+Na	3
Multiple	129.066	129.068	C19551	Xylene	C8H10	106.078	M+Na	3
Multiple	129.066	129.068	C07111	Ethylbenzene;Phenylethane;Ethylbenzol;Ethylenzene	C8H10	106.078	M+Na	3
Multiple	129.066	129.068	C07212	o-Xylene;o-Dimethylbenzene;o-Methyltoluene	C8H10	106.078	M+Na	3
Multiple	129.066	129.068	C07208	m-Xylene;1,3-Dimethylbenzene;1,3-Xylene	C8H10	106.078	M+Na	3
Multiple	129.128	129.127	C01545	1-Octanal;1-Caprylaldehyde;1-Octylaldehyde;1-Octaldehyde	C8H16O	128.12	M+H	3
Multiple	129.128	129.127	C14272	1-Octen-3-ol	C8H16O	128.12	M+H	3
Multiple	129.128	129.127	C17145	3-Octanone	C8H16O	128.12	M+H	3
Multiple	129.128	129.127	C07288	Sulcatol;6-Methylhept-5-en-2-ol;6-Methyl-5-hepten-2-ol	C8H16O	128.12	M+H	3
Multiple	135.117	135.117	C14142	sec-Butylbenzene;(1-Methylpropyl)benzene;2-Phenylbutane	C10H14	134.11	M+H	3
Multiple	135.117	135.117	C14534	1,2,4,5-Tetramethylbenzene;Durene	C10H14	134.11	M+H	3
Multiple	135.117	135.117	C06575	p-Cymene	C10H14	134.11	M+H	3
Multiple	135.117	135.117	C14583	1,4-Diethylbenzene;p-Diethylbenzene	C10H14	134.11	M+H	3
Multiple	135.117	135.117	C18150	n-Butylbenzene	C10H14	134.11	M+H	3
Unique	137	136.999	C18773	Ammonium sulfamate	NH4SO3NH2	114.01	M+Na	3
Multiple	137.06	137.06	C07085	3-Vinylcatechol	C8H8O2	136.052	M+H	3
Multiple	137.06	137.06	C07215	o-Toluate;o-Methylbenzoate;o-Toluic Acid;2-Methylbenzoic acid	C8H8O2	136.052	M+H	3
Multiple	137.06	137.06	C01454	Toluate;p-Toluate;p-Toluic acid;4-Methylbenzoic acid;Toluenecarboxylic acid;Crithminic acid	C8H8O2	136.052	M+H	3
Multiple	137.06	137.06	C07189	2-Hydroxyacetophenone;omega-Hydroxyacetophenone	C8H8O2	136.052	M+H	3
Multiple	137.06	137.06	C14087	3-Methylsalicylaldehyde;2-Hydroxy-3-methylbenzaldehyde	C8H8O2	136.052	M+H	3
Multiple	137.06	137.06	C00548	Phenyl acetate;Acetylphenol;Acetic acid,phenyl ester	C8H8O2	136.052	M+H	3
Multiple	137.06	137.06	C10761	p-Anisaldehyde	C8H8O2	136.052	M+H	3
Multiple	137.06	137.06	C07086	Phenylacetic acid;Benzylformic acid;Phenylacetate;Benzeneacetic acid	C8H8O2	136.052	M+H	3
Multiple	137.06	137.06	C10700	4'-Hydroxyacetophenone;(4-Hydroxyphenyl)ethan-1-one	C8H8O2	136.052	M+H	3
Multiple	137.06	137.06	C07211	m-Methylbenzoate;m-Toluic Acid;beta-Bethylbenzoic acid;m-Toluylic acid	C8H8O2	136.052	M+H	3
Multiple	137.06	137.06	C06224	3,4-Dihydroxystyrene	C8H8O2	136.052	M+H	3
Multiple	137.06	137.06	C20645	Methyl benzoate	C8H8O2	136.052	M+H	3
Multiple	137.06	137.06	C05613	Benzylformate	C8H8O2	136.052	M+H	3
Multiple	137.06	137.06	C03765	4-Hydroxyphenylacetaldehyde;2-(4-Hydroxyphenyl)acetaldehyde	C8H8O2	136.052	M+H	3
Multiple	137.06	137.06	C15583	Phenyl acetate	C8H8O2	136.052	M+H	3
Multiple	140.108	140.107	C00783	Tropinone;3-Tropanone	C8H13NO	139.1	M+H	3
Multiple	140.108	140.107	C16697	1-Indolizidinone;1-Ketooctahydroindolizine	C8H13NO	139.1	M+H	3
Multiple	140.108	140.107	C10400	Supinidine	C8H13NO	139.1	M+H	3
Unique	142.984	142.983	C03576	2-Mercaptoethanesulfonate;Reduced coenzyme M;HS-CoM;CoM	C2H6O3S2	141.976	M+H	3
Unique	144.983	144.982	C18399	Ethephon	C2H6ClO3P	143.974	M+H	3
Multiple	146.061	146.06	C08493	Indole-3-carboxaldehyde;Indole-3-carbaldehyde	C9H7NO	145.053	M+H	3
Multiple	146.061	146.06	C06338	Quinolin-2-ol;2-Quinolone;2-Hydroxyquinoline;2-Quinolinol	C9H7NO	145.053	M+H	3
Multiple	146.061	146.06	C06343	4-Hydroxyquinoline;Quinolin-4-ol	C9H7NO	145.053	M+H	3
Multiple	146.061	146.06	C06324	Isocarbostyril;1(2H)-Isoquinolinone;Isoquinolin-1(2H)-one	C9H7NO	145.053	M+H	3
Multiple	146.061	146.06	C19434	8-Hydroxyquinoline;Oxyquinoline	C9H7NO	145.053	M+H	3
Multiple	146.061	146.06	C02796	3-Methyleneoxindole	C9H7NO	145.053	M+H	3
Multiple	146.061	146.06	C06415	2(1H)-Quinolinone;Quinolin-2(1H)-one	C9H7NO	145.053	M+H	3
Unique	152.995	152.995	C06368	3-(Hydrohydroxyphosphoryl)pyruvate;(Hydroxyphosphinyl)pyruvate	C3H5O5P	151.988	M+H	3
Multiple	153.055	153.055	C00642	4-Hydroxyphenylacetate;4-Hydroxyphenylacetic acid	C8H8O3	152.047	M+H	3
Multiple	153.055	153.055	C04043	3,4-Dihydroxyphenylacetaldehyde;Protocatechuatealdehyde	C8H8O3	152.047	M+H	3
Multiple	153.055	153.055	C05852	2-Hydroxyphenylacetate;2-Hydroxyphenylacetic acid	C8H8O3	152.047	M+H	3
Multiple	153.055	153.055	C14108	4-Hydroxymethylsalicylaldehyde;2-Hydroxy-4-hydroxymethyl-benzaldehyde	C8H8O3	152.047	M+H	3
Multiple	153.055	153.055	C13635	4-Hydroxyphenacyl alcohol;2,4'-Dihydroxyacetophenone	C8H8O3	152.047	M+H	3
Multiple	153.055	153.055	C02519	4-Methoxybenzoate;4-Methoxybenzoic acid;4-Anisic acid	C8H8O3	152.047	M+H	3
Multiple	153.055	153.055	C01983	(R)-Mandelate;(R)-2-Hydroxy-2-phenylacetic acid;(R)-2-Hydroxy-2-phenylacetate;(R)-Mandelic acid	C8H8O3	152.047	M+H	3
Multiple	153.055	153.055	C00755	4-Hydroxy-3-methoxy-benzaldehyde;Vanillin;Vanillaldehyde;4-Hydroxy-3-methoxybenzaldehyde	C8H8O3	152.047	M+H	3
Multiple	153.055	153.055	C12064	Resorcinol monoacetate	C8H8O3	152.047	M+H	3
Multiple	153.055	153.055	C12305	Methyl salicylate;Methyl 2-hydroxybenzoate	C8H8O3	152.047	M+H	3
Multiple	153.055	153.055	C05593	3-Hydroxyphenylacetate;3-Hydroxyphenylacetic acid	C8H8O3	152.047	M+H	3
Multiple	153.055	153.055	C13636	4-Hydroxyphenyl acetate	C8H8O3	152.047	M+H	3
Multiple	153.055	153.055	C01984	(S)-Mandelate;(S)-2-Hydroxy-2-phenylacetic acid;(S)-2-Hydroxy-2-phenylacetate;(S)-Mandelic acid	C8H8O3	152.047	M+H	3
Multiple	153.055	153.055	C03663	2',4'-Dihydroxyacetophenone;2,4-Dihydroxyacetophenone;Resacetophenone	C8H8O3	152.047	M+H	3
Multiple	153.055	153.055	C02181	Phenoxyacetate;Phenoxyacetic acid	C8H8O3	152.047	M+H	3
Multiple	153.055	153.055	C10675	3',4'-Dihydroxyacetophenone	C8H8O3	152.047	M+H	3
Multiple	153.055	153.055	C02639	3-Methoxytropolone	C8H8O3	152.047	M+H	3
Multiple	153.055	153.055	C17900	Menisdaurilide	C8H8O3	152.047	M+H	3
Multiple	153.055	153.055	C14088	3-Methylsalicylate	C8H8O3	152.047	M+H	3
Multiple	153.055	153.055	C14103	4-Methylsalicylate;m-Cresotic acid;2-Hydroxy-4-methylbenzoic acid	C8H8O3	152.047	M+H	3
Multiple	153.055	153.055	C02657	6-Methylsalicylate;6-Methylsalicylic acid;2-Hydroxy-6-methylbenzoic acid;6-Methyl-2-hydroxybenzenecarboxylate	C8H8O3	152.047	M+H	3
Multiple	153.055	153.055	C10804	2-(Hydroxymethyl)benzoic acid;2-Hydroxymethylbenzoic acid	C8H8O3	152.047	M+H	3
Unique	153.999	153.999	C01962	Thiocysteine;S-Mercapto-L-cysteine	C3H7NO2S2	152.992	M+H	3
Unique	156.991	156.99	C00988	2-Phosphoglycolate;Phosphoglycolic acid	C2H5O6P	155.982	M+H	3
Multiple	157.123	157.122	C08471	Chalcogran	C9H16O2	156.115	M+H	3
Multiple	157.123	157.122	C08501	gamma-Nonalactone;delta-n-Amylbutyrolactone;Dihydro-5-pentyl-2(3H)-furanone	C9H16O2	156.115	M+H	3
Multiple	157.123	157.122	C02445	Nonane-4,6-dione	C9H16O2	156.115	M+H	3
Multiple	159.065	159.065	C04815	5-D-(5/6)-5-C-(Hydroxymethyl)-2,6-dihydroxycyclohex-2-en-1-one;5D-(5/6)-5-C-(Hydroxymethyl)-2,6-dihydroxy-2-cyclohexen-1-one	C7H10O4	158.058	M+H	3
Multiple	159.065	159.065	C02631	2-Isopropylmaleate;beta-Isopropylmaleate	C7H10O4	158.058	M+H	3
Multiple	159.065	159.065	C05126	Dimethyl citraconate;Citraconic acid dimethyl ester;2-Butenedioic acid, 2-methyl-, dimethyl ester, (Z)-;Citraconate de dimethyle;Citraconic acid, dimethyl ester;Dimethyl methylmaleate;Methylmaleic acid, dimethyl ester	C7H10O4	158.058	M+H	3
Multiple	159.065	159.065	C04670	(1S,4S)-4-Hydroxy-3-oxocyclohexane-1-carboxylate	C7H10O4	158.058	M+H	3
Multiple	159.065	159.064	C05650	Tetrahydropteridine;5,6,7,8-Tetrahydropteridine	C6H8N4	136.075	M+Na	3
Multiple	161.06	161.06	C14785	1,4-Dihydroxynaphthalene;1,4-Naphthohydroquinone;Naphthalene-1,4-diol	C10H8O2	160.052	M+H	3
Multiple	161.06	161.06	C03012	Naphthalene-1,2-diol;1,2-Naphthalenediol;beta-Naphthohydroquinone;1,2-Dihydroxynaphthalene	C10H8O2	160.052	M+H	3
Multiple	161.06	161.06	C16213	2,3-Dihydroxynaphthalene	C10H8O2	160.052	M+H	3
Multiple	161.06	161.06	C07726	1-Formyl-2-indanone	C10H8O2	160.052	M+H	3
Multiple	161.06	161.06	C07719	2-Formyl-1-indanone	C10H8O2	160.052	M+H	3
Unique	163.028	163.029	C11764	Sarin	C4H10FO2P	140.04	M+Na	3
Unique	163.991	163.991	C18667	Methamidophos	C2H8NO2PS	141.001	M+Na	3
Unique	167.09	167.09	C03078	4-Guanidinobutanamide	C5H12N4O	144.101	M+Na	3
Multiple	169.046	169.047	C06006	(S)-2-Aceto-2-hydroxybutanoate;(S)-2-Hydroxy-2-ethyl-3-oxobutanoate	C6H10O4	146.058	M+Na	3
Multiple	169.046	169.047	C01053	(R)-4-Dehydropantoate	C6H10O4	146.058	M+Na	3
Multiple	169.046	169.047	C00659	2-Aceto-2-hydroxybutanoate	C6H10O4	146.058	M+Na	3
Multiple	169.046	169.047	C00772	Mevaldate;Mevaldic acid	C6H10O4	146.058	M+Na	3
Multiple	169.046	169.047	C04237	3-Hydroxy-3-methyl-2-oxopentanoic acid;3-Hydroxy-3-methyl-2-oxopentanoate	C6H10O4	146.058	M+Na	3
Multiple	169.046	169.047	C00966	2-Dehydropantoate	C6H10O4	146.058	M+Na	3
Multiple	169.046	169.047	C06762	4-Hydroxy-2-oxohexanoic acid;4-Hydroxy-2-oxohexanoate	C6H10O4	146.058	M+Na	3
Multiple	169.046	169.047	C14463	(R)-3-Hydroxy-3-methyl-2-oxopentanoate	C6H10O4	146.058	M+Na	3
Multiple	169.046	169.047	C06104	Adipate;Adipic acid;Hexanedioate;Hexan-1,6-dicarboxylate	C6H10O4	146.058	M+Na	3
Multiple	169.046	169.047	C16272	3-Hydroxy-5-oxohexanoate	C6H10O4	146.058	M+Na	3
Unique	169.978	169.979	C07279	2-Aminoethylarsonate;2-Aminoethylarsonic acid	C2H8AsNO3	168.972	M+H	3
Unique	173.118	173.117	C16322	9-Oxononanoic acid	C9H16O3	172.11	M+H	3
Multiple	177.055	177.055	C03081	4-Methylumbelliferone;Hymecromone	C10H8O3	176.047	M+H	3
Multiple	177.055	177.055	C01173	1,3,8-Naphthalenertriol;1,3,8-Trihydroxynaphthalene	C10H8O3	176.047	M+H	3
Multiple	177.055	177.055	C09268	Herniarin;7-Methoxycoumarin	C10H8O3	176.047	M+H	3
Multiple	177.055	177.056	C18980	Dimefox	C4H12FN2OP	154.067	M+Na	3
Unique	178.991	178.993	C20341	Disodium malate;Disodium DL-malate	C4H4O5. 2Na	177.985	M+H	3
Unique	179.015	179.014	C11582	2-Chlorophenylhydrazine hydrochloride;o-Chlorophenylhydrazine hydrochloride	C6H7ClN2. HCl	178.006	M+H	3
Unique	180.99	180.991	C20360	Sodium methallylsulfonate;Sodium methallyl sulfonate	C4H7O3S. Na	158.001	M+Na	3
Multiple	184.095	184.097	C11768	Levonordefrin;alpha-Methylnoradrenaline	C9H13NO3	183.089	M+H	3
Multiple	184.095	184.097	C05589	L-Normetanephrine	C9H13NO3	183.089	M+H	3
Multiple	184.095	184.097	C00788	L-Adrenaline;(R)-(-)-Adrenaline;(R)-(-)-Epinephrine;(R)-(-)-Epirenamine;(R)-(-)-Adnephrine;4-[(1R)-1-Hydroxy-2-(methylamino)ethyl]-1,2-benzenediol	C9H13NO3	183.089	M+H	3
Multiple	184.095	184.097	C17925	Nordephrine;alpha-Methylnorepinephrine;alpha-Methylnoradrenaline	C9H13NO3	183.089	M+H	3
Multiple	184.095	184.094	C15025	(S)-Carnitine;D-Carnitine	C7H15NO3	161.105	M+Na	3
Multiple	184.095	184.094	C00318	L-Carnitine;L-gamma-Trimethyl-beta-hydroxybutyrobetaine;Vitamin BT;3-Carboxy-2-hydroxy-N,N,N-trimethyl-1-propanaminium hydroxide, inner salt;Levocarnitine;(R)-Carnitine	C7H15NO3	161.105	M+Na	3
Unique	184.986	184.985	C03232	3-Phosphonooxypyruvate;3-Phosphonooxypyruvic acid;3-Phosphohydroxypyruvate;3-Phosphohydroxypyruvic acid	C3H5O7P	183.977	M+H	3
Multiple	185.024	185.024	C15606	1,2-Dihydroxy-5-(methylthio)pent-1-en-3-one	C6H10O3S	162.035	M+Na	3
Multiple	185.024	185.024	C17211	2-Oxo-5-methylthiopentanoic acid;5-(Methylthio)-2-oxo-pentanoic acid	C6H10O3S	162.035	M+Na	3
Multiple	191.002	191.001	C06674	4-Sulfocatechol	C6H6O5S	189.994	M+H	3
Multiple	191.002	191.001	C06336	3-Sulfocatechol;2,3-Dihydroxybenzenesulfonate	C6H6O5S	189.994	M+H	3
Unique	193.007	193.006	C06607	Diethylthiophosphoric acid;DETP	C4H11O3PS	170.017	M+Na	3
Multiple	194.118	194.118	C18418	Isoprocarb	C11H15NO2	193.11	M+H	3
Multiple	194.118	194.118	C18957	2,3,5-Trimethacarb	C11H15NO2	193.11	M+H	3
Multiple	194.118	194.118	C07875	Butamben	C11H15NO2	193.11	M+H	3
Multiple	194.118	194.118	C07577	3,4-Methylenedioxymethamphetamine;N-Methyl-3,4-methylenedioxyamphetamine;MDMA	C11H15NO2	193.11	M+H	3
Multiple	194.118	194.118	C09460	Heliamine	C11H15NO2	193.11	M+H	3
Multiple	194.118	194.118	C09640	(-)-Salsoline	C11H15NO2	193.11	M+H	3
Unique	197.993	197.993	C20670	2-Amino-5-chloromuconate 6-semialdehyde	C6H6ClNO3	175.004	M+Na	3
Multiple	200.069	200.071	C19269	5-Nitroacenaphthene	C12H9NO2	199.063	M+H	3
Multiple	200.069	200.071	C10697	Isodictamnine	C12H9NO2	199.063	M+H	3
Multiple	200.069	200.071	C19473	4-Nitrobiphenyl;4-Nitro-1,1'-biphenyl	C12H9NO2	199.063	M+H	3
Multiple	200.069	200.071	C10660	Dictamnine	C12H9NO2	199.063	M+H	3
Multiple	204.124	204.124	C04083	N6-(delta2-Isopentenyl)-adenine;N6-(3-Methylbut-2-enyl)adenine;6-(gamma,gamma-Dimethylallylamino)purine;N6-Dimethylallyladenine	C10H13N5	203.117	M+H	3
Multiple	204.124	204.124	C08435	Triacanthine	C10H13N5	203.117	M+H	3
Multiple	206.067	206.067	C00248	Lipoamide;Thioctic acid amide	C8H15NOS2	205.06	M+H	3
Multiple	206.067	206.069	C19186	2-Amino-9H-pyrido[2,3-b]indole;2-Amino-alpha-carboline;A-alpha-C	C11H9N3	183.08	M+Na	3
Multiple	208.07	208.072	C10902	Methyl 5-hydroxy-2-benzimidazole carbamate	C9H9N3O3	207.064	M+H	3
Multiple	208.07	208.072	C16624	Isoniazid pyruvate	C9H9N3O3	207.064	M+H	3
Unique	209.014	209.013	C19844	(1S,3R)-3-(2,2-Dichloroethenyl)-2,2-dimethylcyclopropanecarboxylate	C8H10Cl2O2	208.006	M+H	3
Multiple	209.118	209.117	C15765	Coronafacic acid	C12H16O3	208.11	M+H	3
Multiple	209.118	209.117	C04562	Benzyl (2S,3S)-2-methyl-3-hydroxybutanoate	C12H16O3	208.11	M+H	3
Multiple	209.118	209.117	C10390	Primin	C12H16O3	208.11	M+H	3
Multiple	209.118	209.117	C10430	beta-Asarone;cis-Asarone;(Z)-1-(2,4,5-Trimethoxyphenyl)-1-propene	C12H16O3	208.11	M+H	3
Multiple	209.118	209.117	C04561	Benzyl (2R,3S)-2-methyl-3-hydroxybutanoate	C12H16O3	208.11	M+H	3
Multiple	209.118	209.117	C17846	alpha-Asaron	C12H16O3	208.11	M+H	3
Multiple	209.118	209.117	C16975	Isoelemicin	C12H16O3	208.11	M+H	3
Multiple	209.118	209.117	C17821	2,4,5-Trimethoxy-1-allylbenzene;gamma-Asarone	C12H16O3	208.11	M+H	3
Multiple	209.118	209.117	C10451	Elemicin	C12H16O3	208.11	M+H	3
Multiple	210.051	210.053	C17949	N-Acetyldemethylphosphinothricin;N-Adpt	C6H12NO5P	209.045	M+H	3
Multiple	210.051	210.052	C06559	Deethylatrazine	C6H10ClN5	187.062	M+Na	3
Multiple	211.134	211.133	C08491	(-)-Jasmonic acid;Jasmonic acid;{(1R,2R)-3-Oxo-2-[(Z)pent-2-enyl]cyclopent-2-enyl}acetic acid;Jasmonate	C12H18O3	210.126	M+H	3
Multiple	211.134	211.133	C16317	(+)-7-Isojasmonic acid	C12H18O3	210.126	M+H	3
Unique	213.055	213.056	C17220	2-Oxo-7-methylthioheptanoic acid;7-(Methylthio)-2-oxo-heptanoic acid	C8H14O3S	190.066	M+Na	3
Unique	214.985	214.987	C03753	2-Chloro-1,4-naphthoquinone	C10H5ClO2	191.998	M+Na	3
Unique	218.139	218.139	C03017	O-Propanoylcarnitine;O-Propionylcarnitine	C10H19NO4	217.131	M+H	3
Unique	224.012	224.014	C04327	4-Methyl-5-(2-phosphoethyl)thiazole;4-Methyl-5-(2-phosphono-oxyethyl)thiazole	C6H10NO4PS	223.007	M+H	3
Multiple	225.149	225.148	C04166	(+/-)-6-Hydroxy-3-oxo-alpha-ionol;Vomifoliol	C13H20O3	224.141	M+H	3
Multiple	225.149	225.148	C01760	(6S,9R)-Vomifoliol;(6S,9R)-6-Hydroxy-3-oxo-alpha-ionol	C13H20O3	224.141	M+H	3
Multiple	225.149	225.148	C16318	(+)-7-Isomethyljasmonate	C13H20O3	224.141	M+H	3
Multiple	225.149	225.148	C11512	Methyl jasmonate;(-)-Methyl jasmonate	C13H20O3	224.141	M+H	3
Multiple	229.155	229.156	C14132	4-Octylphenol;4-n-Octylphenol;p-Octylphenol	C14H22O	206.167	M+Na	3
Multiple	229.155	229.156	C11350	(+)-trans-alpha-Irone	C14H22O	206.167	M+Na	3
Multiple	229.155	229.156	C09690	alpha-Irone;(+)-cis-alpha-Irone	C14H22O	206.167	M+Na	3
Multiple	229.155	229.156	C14205	4-tert-Octylphenol;4-t-Octylphenol;4-(1,1,3,3-Tetramethylbutyl)phenol	C14H22O	206.167	M+Na	3
Unique	234.133	234.133	C19098	Atraton	C9H17N5O	211.143	M+Na	3
Unique	236.173	236.176	C07401	Procainamide	C13H21N3O	235.168	M+H	3
Unique	236.939	236.939	C16249	2-Bromomaleylacetate	C6H5BrO5	235.932	M+H	3
Unique	237.222	237.221	C20128	Bombykal;(Z,E)-10,12-Hexadecadienal	C16H28O	236.214	M+H	3
Multiple	245.187	245.186	C11332	Leucyl-leucine	C12H24N2O3	244.179	M+H	3
Multiple	245.187	245.186	C01255	N-(6-Aminohexanoyl)-6-aminohexanoate	C12H24N2O3	244.179	M+H	3
Multiple	245.187	245.188	C09664	beta-Eudesmol	C15H26O	222.198	M+Na	3
Multiple	245.187	245.188	C03220	(2Z,6E)-Farnesol;2-cis,6-trans-Farnesol	C15H26O	222.198	M+Na	3
Multiple	245.187	245.188	C09704	Nerolidol;(3S,6E)-Nerolidol	C15H26O	222.198	M+Na	3
Multiple	245.187	245.188	C01126	(2E,6E)-Farnesol;2-trans,6-trans-Farnesol;trans-Farnesol	C15H26O	222.198	M+Na	3
Multiple	245.187	245.188	C09663	alpha-Eudesmol	C15H26O	222.198	M+Na	3
Multiple	245.187	245.188	C19755	Patchoulol	C15H26O	222.198	M+Na	3
Multiple	245.187	245.188	C19756	Presilphiperfolan-8beta-ol	C15H26O	222.198	M+Na	3
Multiple	245.187	245.188	C09621	(-)-alpha-Bisabolol;Levomenol	C15H26O	222.198	M+Na	3
Multiple	245.187	245.188	C09628	Carotol	C15H26O	222.198	M+Na	3
Multiple	245.187	245.188	C09698	Ledol	C15H26O	222.198	M+Na	3
Multiple	245.187	245.188	C09682	Himachalol	C15H26O	222.198	M+Na	3
Multiple	245.187	245.188	C09631	alpha-Cedrol;Cedrol	C15H26O	222.198	M+Na	3
Multiple	245.187	245.188	C09651	Cycloeudesmol	C15H26O	222.198	M+Na	3
Multiple	245.187	245.188	C17124	gamma-Eudesmol;Machilol;Selinenol;Uncineol	C15H26O	222.198	M+Na	3
Multiple	245.187	245.188	C09676	Guaiol	C15H26O	222.198	M+Na	3
Multiple	245.187	245.188	C20576	Kunzeaol;6beta-Hydroxygermacra-1(10),4-diene;(1R,2E,6E,10R)-3,7-Dimethyl-10-isopropylcyclodeca-2,6-dienol	C15H26O	222.198	M+Na	3
Multiple	245.187	245.188	C19743	Drimenol	C15H26O	222.198	M+Na	3
Multiple	245.187	245.188	C19744	(+)-Epicubenol	C15H26O	222.198	M+Na	3
Multiple	245.187	245.188	C09705	Patchouli alcohol	C15H26O	222.198	M+Na	3
Multiple	245.187	245.188	C16813	Valeranone	C15H26O	222.198	M+Na	3
Multiple	245.187	245.188	C16970	Hinesol	C15H26O	222.198	M+Na	3
Multiple	245.187	245.188	C19893	10-epi-gamma-Eudesmol;10alpha-Eudesm-4-en-11-ol	C15H26O	222.198	M+Na	3
Multiple	245.187	245.188	C16143	(1E,4S,5E,7R)-Germacra-1(10),5-dien-11-ol;Germacradienol	C15H26O	222.198	M+Na	3
Multiple	245.187	245.188	C19974	(+)-Caryolan-1-ol	C15H26O	222.198	M+Na	3
Multiple	245.187	245.188	C20172	Cubebol	C15H26O	222.198	M+Na	3
Multiple	245.187	245.188	C20181	Avermitilol	C15H26O	222.198	M+Na	3
Multiple	245.187	245.188	C20184	(+)-T-Muurolol;(+)-tau-Muurolol;(1R,4R,4aS,8aR)-1,6-Dimethyl-4-(propan-2-yl)-1,2,3,4,4a,7,8,8a-octahydronaphthalen-1-ol	C15H26O	222.198	M+Na	3
Multiple	245.187	245.188	C19746	(3R,6E)-Nerolidol	C15H26O	222.198	M+Na	3
Multiple	245.187	245.188	C20479	(+)-epi-alpha-Bisabolol;(2S)-6-Methyl-2-[(1R)-4-methylcyclohex-3-en-1-yl]hept-5-en-2-ol	C15H26O	222.198	M+Na	3
Multiple	245.187	245.188	C18245	8-epi-Cedrol	C15H26O	222.198	M+Na	3
Multiple	248.148	248.148	C18768	Terbumeton	C10H19N5O	225.159	M+Na	3
Multiple	248.148	248.148	C19106	Secbumeton	C10H19N5O	225.159	M+Na	3
Multiple	248.148	248.148	C14186	Prometon;2,4-Bis(isopropylamino)-6-methoxy-1,3,5-triazine	C10H19N5O	225.159	M+Na	3
Multiple	249.149	249.148	C02771	1,2-Dihydrosantonin;1,2-Dihydro-alpha-santonin	C15H20O3	248.141	M+H	3
Multiple	249.149	249.148	C09534	Pseudoivalin	C15H20O3	248.141	M+H	3
Multiple	249.149	249.148	C07609	Parthenolide	C15H20O3	248.141	M+H	3
Multiple	249.149	249.148	C09562	Tomentosin	C15H20O3	248.141	M+H	3
Multiple	249.149	249.148	C09440	Eupatolide	C15H20O3	248.141	M+H	3
Multiple	249.149	249.148	C09544	Santamarin	C15H20O3	248.141	M+H	3
Multiple	249.149	249.148	C09378	Confertin	C15H20O3	248.141	M+H	3
Multiple	249.149	249.148	C09345	Artemorin	C15H20O3	248.141	M+H	3
Multiple	249.149	249.148	C09687	Illudin M	C15H20O3	248.141	M+H	3
Multiple	249.149	249.148	C09488	Ivalin	C15H20O3	248.141	M+H	3
Multiple	249.149	249.148	C09507	Micheliolide	C15H20O3	248.141	M+H	3
Multiple	249.149	249.148	C09556	Tamaulipin A	C15H20O3	248.141	M+H	3
Multiple	249.149	249.148	C20400	1-Deoxy-11-oxopentalenate	C15H20O3	248.141	M+H	3
Multiple	249.149	249.148	C09626	Canellal;Muzigadial	C15H20O3	248.141	M+H	3
Multiple	249.149	249.148	C09537	Quadrone	C15H20O3	248.141	M+H	3
Multiple	249.149	249.148	C09660	Dehydrongaione	C15H20O3	248.141	M+H	3
Multiple	249.149	249.148	C09386	Damsin	C15H20O3	248.141	M+H	3
Multiple	249.149	249.148	C13455	Abscisic aldehyde	C15H20O3	248.141	M+H	3
Multiple	249.149	249.148	C17887	Atractylenolide III	C15H20O3	248.141	M+H	3
Multiple	249.149	249.148	C09301	Artabsin	C15H20O3	248.141	M+H	3
Unique	251.201	251.201	C16503	Methyl farnesoate	C16H26O2	250.193	M+H	3
Unique	257.248	257.247	C00249	Hexadecanoic acid;Hexadecanoate;Hexadecylic acid;Palmitic acid;Palmitate;Cetylic acid	C16H32O2	256.24	M+H	3
Unique	271.228	271.227	C19614	16-Oxo-palmitate	C16H30O3	270.219	M+H	3
Unique	275.128	275.128	C10256	4,4'-Dihydroxy-3,5-dimethoxydihydrostilbene	C16H18O4	274.12	M+H	3
Unique	278.176	278.175	C18955	Promacyl	C16H23NO3	277.168	M+H	3
Multiple	281.171	281.172	C14253	Dibutyl adipate;Di-n-butyl adipate	C14H26O4	258.183	M+Na	3
Multiple	281.171	281.172	C14260	Diisobutyl adipate	C14H26O4	258.183	M+Na	3
Unique	282.131	282.134	C10150	Harzianopyridone	C14H19NO5	281.126	M+H	3
Multiple	288.161	288.159	C07239	Ritodrine	C17H21NO3	287.152	M+H	3
Multiple	288.161	288.159	C12195	Zephyramine	C17H21NO3	287.152	M+H	3
Multiple	288.161	288.159	C08526	Galanthamine;Galantamine	C17H21NO3	287.152	M+H	3
Multiple	288.161	288.159	C11782	Dihydromorphine	C17H21NO3	287.152	M+H	3
Multiple	288.161	288.159	C06991	Etodolac	C17H21NO3	287.152	M+H	3
Multiple	288.161	288.159	C09223	Mesembrenone	C17H21NO3	287.152	M+H	3
Unique	292.164	292.166	C09176	Eseridine	C15H21N3O3	291.158	M+H	3
Unique	294.033	294.033	C03225	3,5-Dinitro-L-tyrosine	C9H9N3O7	271.044	M+Na	3
Multiple	297.149	297.148	C10285	4-Prenylresveratrol	C19H20O3	296.141	M+H	3
Multiple	297.149	297.146	C09171	Podocarpic acid	C17H22O3	274.157	M+Na	3
Multiple	297.149	297.146	C18131	Geranyl-hydroxybenzoate	C17H22O3	274.157	M+Na	3
Multiple	297.149	297.146	C14660	Carbestrol;3-Ethyl-4-(p-methoxyphenyl)-2-methyl-3-cyclohexene-1-carboxylic acid	C17H22O3	274.157	M+Na	3
Multiple	298.145	298.144	C15087	3-Hydroxyestra-1,3,5(10),7-tetraene-16,17-dione 16-oxime	C18H19NO3	297.137	M+H	3
Multiple	298.145	298.144	C06172	Neopinone	C18H19NO3	297.137	M+H	3
Multiple	298.145	298.144	C09457	Glaziovine	C18H19NO3	297.137	M+H	3
Multiple	298.145	298.144	C17077	Tuduranine	C18H19NO3	297.137	M+H	3
Multiple	298.145	298.144	C09340	(-)-Apoglaziovine	C18H19NO3	297.137	M+H	3
Multiple	298.145	298.144	C06171	Codeinone;(5alpha)-7,8-Didehydro-4,5-epoxy-3-methoxy-17-methylmorphinan-6-one	C18H19NO3	297.137	M+H	3
Multiple	298.145	298.144	C06175	Oripavine	C18H19NO3	297.137	M+H	3
Multiple	303.155	303.157	C17748	1-(3,4-Dihydroxyphenyl)-5-hydroxy-3-decanone	C16H24O4	280.168	M+Na	3
Multiple	303.155	303.157	C19417	3,4-Epoxy-6-methylcyclohexylmethyl-3,4-epoxy-6-methylcyclo-hexanecarboxylate	C16H24O4	280.168	M+Na	3
Unique	310.163	310.165	C10304	Fulvine	C16H23NO5	309.158	M+H	3
Multiple	313.144	313.143	C14211	Butylbenzyl phthalate;Butyl phenylmethyl 1,2-benzenedicarboxylate	C19H20O4	312.136	M+H	3
Multiple	313.144	313.143	C09136	Montanin A	C19H20O4	312.136	M+H	3
Multiple	313.144	313.143	C10283	4'-Prenyloxyresveratrol	C19H20O4	312.136	M+H	3
Multiple	313.144	313.143	C14935	m-(beta-Acetyl-alpha-ethyl-p-hydroxyphenethyl)benzoic acid	C19H20O4	312.136	M+H	3
Multiple	313.144	313.141	C09566	epi-Tulipinolide	C17H22O4	290.152	M+Na	3
Multiple	313.144	313.141	C17746	1-Dehydro-[6]-gingerdione	C17H22O4	290.152	M+Na	3
Multiple	313.144	313.141	C09492	Laurenobiolide	C17H22O4	290.152	M+Na	3
Multiple	313.144	313.141	C09564	Tulipinolide	C17H22O4	290.152	M+Na	3
Multiple	313.144	313.144	C14410	Phenbenzamine hydrochloride	C17H22N2. HCl	290.155	M+Na	3
Unique	314.963	314.964	C20440	alpha-D-Ribose 1,2-cyclic phosphate 5-phosphate	C5H10O10P2	291.975	M+Na	3
Unique	316.249	316.248	C03299	O-Decanoyl-L-carnitine	C17H33NO4	315.241	M+H	3
Multiple	317.162	317.164	C18776	Bupirimate	C13H24N4O3S	316.157	M+H	3
Multiple	317.162	317.164	C07141	Timolol	C13H24N4O3S	316.157	M+H	3
Multiple	317.162	317.162	C10732	O-Methylptelefolonium	C18H22NO4	316.155	M+H	3
Multiple	317.162	317.162	C11379	Cinchonidine;(8alpha,9R)-Cinchonan-9-ol	C19H22N2O	294.173	M+Na	3
Multiple	317.162	317.162	C06528	Cinchonine;(9S)-Cinchonan-9-ol	C19H22N2O	294.173	M+Na	3
Multiple	317.162	317.162	C09149	Eburnamonine;Vinburnine	C19H22N2O	294.173	M+Na	3
Multiple	317.162	317.162	C11635	10-Deoxysarpagine;Sarpagan-17-ol	C19H22N2O	294.173	M+Na	3
Multiple	317.162	317.162	C16735	Corynantheal	C19H22N2O	294.173	M+Na	3
Unique	327.29	327.289	C02117	2-Oxophytanate;2-Oxophytanic acid	C20H38O3	326.282	M+H	3
Multiple	328.085	328.088	C17244	3-Methylthiopropyl-desulfoglucosinolate	C11H21NO6S2	327.081	M+H	3
Multiple	328.085	328.086	C18403	Pirimiphos-methyl;Pirimiphosmethyl	C11H20N3O3PS	305.096	M+Na	3
Unique	332.006	332.009	C10979	Chlozolinate;Dichlozolinate	C13H11Cl2NO5	331.001	M+H	3
Unique	346.026	346.027	C14434	EPN;O-Ethyl O-p-nitrophenyl phenylphosphonothioate	C14H14NO4PS	323.038	M+Na	3
Multiple	346.109	346.107	C19064	Nitralin	C13H19N3O6S	345.099	M+H	3
Multiple	346.109	346.108	C19210	CI Basic red 9	C19H17N3. HCl	323.119	M+Na	3
Unique	355.111	355.109	C11035	Flumioxazin;S-53482	C19H15FN2O4	354.102	M+H	3
Unique	360.969	360.967	C19088	Monuron-TCA;Monuron TCA	C9H11ClN2O. C2HCl3O2	359.96	M+H	3
Unique	384.109	384.108	C10602	Lilaline	C20H17NO7	383.101	M+H	3
Unique	385.037	385.038	C13833	NS 1619	C15H8F6N2O2	362.049	M+Na	3
Multiple	391.285	391.284	C14577	Diisooctyl phthalate	C24H38O4	390.277	M+H	3
Multiple	391.285	391.284	C03690	Bis(2-ethylhexyl)phthalate;Di(2-ethylhexyl)phthalate;Dioctyl phthalate;DEHP	C24H38O4	390.277	M+H	3
Multiple	391.285	391.284	C15375	Apocholic acid;3alpha,12alpha-Dihydroxy-5beta-chol-8(14)-en-24-oic acid	C24H38O4	390.277	M+H	3
Multiple	391.285	391.284	C11637	3alpha,12alpha-Dihydroxy-5beta-chol-6-enoate	C24H38O4	390.277	M+H	3
Multiple	391.285	391.284	C14227	Di-n-octyl phthalate;Bis(n-octyl) phthalate;Dioctyl 1,2-benzenedicarboxylate	C24H38O4	390.277	M+H	3
Unique	400.339	400.342	C02990	L-Palmitoylcarnitine	C23H45NO4	399.335	M+H	3
Unique	407.347	407.35	C17873	2-Hydroxytetracosanoic acid	C24H48O3	384.36	M+Na	3
Unique	414.013	414.016	C18344	Adenosine 5'-phosphate disodium	C10H12N5O7P. 2Na	391.027	M+Na	3
Multiple	415.213	415.211	C15440	Estra-1,3,5(10)-triene-3,6beta,17beta-triol triacetate	C24H30O6	414.204	M+H	3
Multiple	415.213	415.211	C10658	Magnoshinin	C24H30O6	414.204	M+H	3
Multiple	415.213	415.211	C12512	Eplerenone	C24H30O6	414.204	M+H	3
Multiple	415.213	415.211	C15382	Estra-1,3,5(10)-triene-3,6alpha,17beta-triol triacetate	C24H30O6	414.204	M+H	3
Multiple	415.213	415.209	C17013	Nigakilactone B;Simalikalactone A;Quassin	C22H32O6	392.22	M+Na	3
Multiple	415.213	415.209	C09115	Isodomedin	C22H32O6	392.22	M+Na	3
Multiple	415.213	415.212	C17004	Kalihinol A	C22H33ClN2O2	392.223	M+Na	3
Unique	416.713	416.71	C13383	Iodoform	CHI3	393.721	M+Na	3
Unique	422.325	422.324	C02990	L-Palmitoylcarnitine	C23H45NO4	399.335	M+Na	3
Multiple	439.26	439.264	C17989	Istamycin A3	C18H36N6O5	416.275	M+Na	3
Multiple	439.26	439.264	C17993	Istamycin B3	C18H36N6O5	416.275	M+Na	3
Multiple	444.251	444.251	C20535	beta-PC-M6;beta-10-Hydroxy-12-demethyl-11,12-dehydropaspaline	C27H35NO3	421.262	M+Na	3
Multiple	444.251	444.251	C20558	alpha-PC-M6;alpha-10-Hydroxy-12-demethyl-11,12-dehydropaspaline	C27H35NO3	421.262	M+Na	3
Multiple	444.251	444.251	C20528	Terpendole B	C27H35NO3	421.262	M+Na	3
Unique	468.311	468.311	C08007	Buprenorphine	C29H41NO4	467.304	M+H	3
Multiple	470.316	470.311	C11996	Methymycin	C25H43NO7	469.304	M+H	3
Multiple	470.316	470.311	C11995	Neomethymycin	C25H43NO7	469.304	M+H	3
Multiple	479.286	479.29	C17411	o-Methylpsychotrine;1',2'-Dehydroemetin	C29H38N2O4	478.283	M+H	3
Multiple	479.286	479.29	C07996	Dehydroemetine	C29H38N2O4	478.283	M+H	3
Multiple	487.3	487.303	C08835	Ponasterone A	C27H44O6	464.314	M+Na	3
Multiple	487.3	487.303	C00477	Ecdysone	C27H44O6	464.314	M+Na	3
Multiple	487.3	487.303	C16496	3-Epiecdysone	C27H44O6	464.314	M+Na	3
Multiple	495.329	495.332	C16874	Makisterone A	C28H46O7	494.324	M+H	3
Multiple	495.329	495.332	C08829	Makisterone B	C28H46O7	494.324	M+H	3
Multiple	497.346	497.347	C11051	26-Hydroxy-24-epi-brassinolide	C28H48O7	496.34	M+H	3
Multiple	497.346	497.347	C19874	26-Hydroxybrassinolide	C28H48O7	496.34	M+H	3
Multiple	497.346	497.347	C11050	25-Hydroxy-24-epi-brassinolide	C28H48O7	496.34	M+H	3
Multiple	497.346	497.348	C04102	1-Palmitoylglycerophosphocholine;1-Palmitoyl-sn-glycero-3-phosphocholine	C24H51NO7P	496.34	M+H	3
Unique	498.292	498.29	C07657	Netilmicin	C21H41N5O7	475.301	M+Na	3
Unique	556.124	556.127	C17752	cyclo-Dopa-glucuronylglucoside	C21H27NO15	533.138	M+Na	3
Unique	596.268	596.269	C03183	Z-Gly-Pro-Leu-Gly-Pro;Carbobenzoxyglycyl-prolyl-leucyl-glycyl-proline;N-[(Phenylmethoxy)carbonyl]glycyl-L-prolyl-L-leucylglycyl-L-proline	C28H39N5O8	573.28	M+Na	3
Unique	597.27	597.267	C08849	Asclepin	C31H42O10	574.278	M+Na	3
Multiple	623.317	623.312	C17387	Cycleanine	C38H42N2O6	622.304	M+H	3
Multiple	623.317	623.312	C09590	Thalmidine;(+)-O-Methylthalicberine	C38H42N2O6	622.304	M+H	3
Multiple	623.317	623.312	C09596	Obaberine	C38H42N2O6	622.304	M+H	3
Multiple	623.317	623.312	C09624	Rodiasine	C38H42N2O6	622.304	M+H	3
Multiple	623.317	623.312	C09654	(+)-Tetrandrine;Tetrandrine	C38H42N2O6	622.304	M+H	3
Multiple	623.317	623.312	C17060	Isotetrandrine	C38H42N2O6	622.304	M+H	3
Multiple	623.317	623.319	C11970	5-Oxoavermectin ''2a'' aglycone	C34H48O9	600.33	M+Na	3
Unique	1006.49	1006.5	C16108	Adrenorphin	C44H69N15O9S	983.512	M+Na	3

## Sheet: Categorical diagnosis
Supplementary Data 1. Putative annotation of differentially abundant metabolite features between naïve and semi-immune volunteers at the time of diagnosis
MatchCategory	mz	theoretical.mz	KEGGID	Name	Formula	MonoisotopicMass	Adduct	Annotation_level
Unique	123.056	123.055	C00153	Nicotinamide;Nicotinic acid amide;Niacinamide;Vitamin PP	C6H6N2O	122.048	M+H	1
Unique	130.066	130.065	C06413	Quinoline;Benzo[b]pyridine	C9H7N	129.058	M+H	1
Unique	144.081	144.081	C14790	1-Naphthylamine	C10H9N	143.073	M+H	1
Unique	220.119	220.118	C00864	Pantothenate;Pantothenic acid;(R)-Pantothenate	C9H17NO5	219.111	M+H	1
Unique	106.05	106.05	C00065	L-Serine	C3H7NO3	105.043	M+H	1
Multiple	133.102	133.101	C14411	Dicyclopentadiene	C10H12	132.094	M+H	3
Multiple	133.102	133.101	C14114	Tetralin;1,2,3,4-Tetrahydronaphthalene	C10H12	132.094	M+H	3
Multiple	153.033	153.032	C16484	1-Fluorocyclohexadiene-cis,cis-1,2-diol	C6H7FO2	130.043	M+Na	3
Multiple	153.033	153.032	C16483	4-Fluorocyclohexadiene-cis,cis-1,2-diol	C6H7FO2	130.043	M+Na	3
Multiple	159.065	159.065	C04670	(1S,4S)-4-Hydroxy-3-oxocyclohexane-1-carboxylate	C7H10O4	158.058	M+H	3
Multiple	159.065	159.065	C02631	2-Isopropylmaleate;beta-Isopropylmaleate	C7H10O4	158.058	M+H	3
Multiple	159.065	159.065	C04815	5-D-(5/6)-5-C-(Hydroxymethyl)-2,6-dihydroxycyclohex-2-en-1-one;5D-(5/6)-5-C-(Hydroxymethyl)-2,6-dihydroxy-2-cyclohexen-1-one	C7H10O4	158.058	M+H	3
Multiple	159.065	159.065	C05126	Dimethyl citraconate;Citraconic acid dimethyl ester;2-Butenedioic acid, 2-methyl-, dimethyl ester, (Z)-;Citraconate de dimethyle;Citraconic acid, dimethyl ester;Dimethyl methylmaleate;Methylmaleic acid, dimethyl ester	C7H10O4	158.058	M+H	3
Multiple	159.065	159.064	C05650	Tetrahydropteridine;5,6,7,8-Tetrahydropteridine	C6H8N4	136.075	M+Na	3
Multiple	173.068	173.069	C17512	N-Methylanthranilamide;N-Methyl-2-aminobenzamide	C8H10N2O	150.079	M+Na	3
Multiple	173.068	173.069	C19680	N,N-Dimethyl-4-nitrosoaniline;Accelerine	C8H10N2O	150.079	M+Na	3
Unique	173.118	173.117	C16322	9-Oxononanoic acid	C9H16O3	172.11	M+H	3
Unique	195.077	195.078	C16928	Capillone;1-Phenyl-2,4-hexadiene-1-one	C12H12O	172.089	M+Na	3
Multiple	207.103	207.102	C12458	3-Dimethylallyl-4-hydroxybenzoate	C12H14O3	206.094	M+H	3
Multiple	207.103	207.102	C14567	Acetyleugenol	C12H14O3	206.094	M+H	3
Multiple	207.103	207.102	C04000	Benzyl 2-methyl-3-oxobutanoate	C12H14O3	206.094	M+H	3
Multiple	207.103	207.102	C10476	p-Methoxycinnamic acid ethyl ester;Ethyl p-methoxycinnamate	C12H14O3	206.094	M+H	3
Unique	213	213.001	C05379	Oxalosuccinate;Oxalosuccinic acid	C6H6O7	190.011	M+Na	3
Unique	219.098	219.098	C03738	gamma-L-Glutamyl-D-alanine;L-gamma-Glutamyl-D-alanine	C8H14N2O5	218.09	M+H	3
Unique	253.165	253.166	C10926	Hexazinone	C12H20N4O2	252.159	M+H	3
Unique	280.173	280.173	C18898	Tiocarbazil;Thiocarbazil	C16H25NOS	279.166	M+H	3
Multiple	281.171	281.172	C14253	Dibutyl adipate;Di-n-butyl adipate	C14H26O4	258.183	M+Na	3
Multiple	281.171	281.172	C14260	Diisobutyl adipate	C14H26O4	258.183	M+Na	3
Unique	282.131	282.134	C10150	Harzianopyridone	C14H19NO5	281.126	M+H	3
Multiple	287.137	287.139	C11819	Cromakalim	C16H18N2O3	286.132	M+H	3
Multiple	287.137	287.139	C19076	Difenoxuron	C16H18N2O3	286.132	M+H	3
Multiple	287.137	287.137	C10497	Feruloylputrescine;Subaphyllin	C14H20N2O3	264.147	M+Na	3
Multiple	287.137	287.139	C11697	Levcromakalim;(-)-Cromakalim	C16H18N2O3	286.132	M+H	3
Multiple	287.137	287.139	C10610	Pilosine	C16H18N2O3	286.132	M+H	3
Multiple	287.137	287.14	C19015	Schradan;Octamethyl pyrophosphortetramide	C8H24N4O3P2	286.132	M+H	3
Multiple	295.227	295.227	C04594	(9Z)-(13S)-12,13-Epoxyoctadeca-9,11-dienoic acid;(9Z)-(13S)-12,13-Epoxyoctadeca-9,11-dienoate;13(S)-EOD	C18H30O3	294.219	M+H	3
Multiple	295.227	295.227	C14765	13-OxoODE;13-KODE;(9Z,11E)-13-Oxooctadeca-9,11-dienoic acid	C18H30O3	294.219	M+H	3
Multiple	295.227	295.227	C16316	13(S)-HOT;(9Z,11E,15Z)-(13S)-Hydroxyoctadeca-9,11,15-trienoate;(9Z,11E,15Z)-(13S)-13-Hydroxyoctadeca-9,11,15-trienoic acid;(9Z,11E,13S,15Z)-13-Hydroxyoctadeca-9,11,15-trienoic acid;13(S)-HOTrE	C18H30O3	294.219	M+H	3
Multiple	295.227	295.227	C16346	17-Hydroxylinolenic acid;(9Z,12Z,15Z)-17-Hydroxyoctadecatri-9,12,15-enoic acid	C18H30O3	294.219	M+H	3
Multiple	295.227	295.227	C16342	2(R)-HOT;(2R)-(9Z,12Z,15Z)-2-Hydroxyoctadecatri-9,12,15-enoic acid;2(R)-HOTrE	C18H30O3	294.219	M+H	3
Multiple	295.227	295.227	C13798	8-(5-Hexyl-furan-2-yl)-octanoic acid;8-(5-Hexyl-furan-2-yl)-octanoate	C18H30O3	294.219	M+H	3
Multiple	295.227	295.227	C04780	8-[(1R,2R)-3-Oxo-2-{(Z)-pent-2-enyl}cyclopentyl]octanoate;OPC-8:0	C18H30O3	294.219	M+H	3
Multiple	295.227	295.227	C14766	9-OxoODE;9-KODE;(10E,12Z)-9-Oxooctadeca-10,12-dienoic acid	C18H30O3	294.219	M+H	3
Multiple	295.227	295.227	C16326	9(S)-HOT;(9S)-(10E,12Z,15Z)-9-Hydroxyoctadecatri-10,12,15-enoic acid;9(S)-HOTrE	C18H30O3	294.219	M+H	3
Multiple	295.227	295.227	C19827	Colneleate;(8E)-9-[(1E,3Z)-Nona-1,3-dien-1-yloxy]non-8-enoate	C18H30O3	294.219	M+H	3
Multiple	295.227	295.227	C19613	Juvenile hormone I	C18H30O3	294.219	M+H	3
Multiple	303.233	303.232	C09159	(+)-Pimaric acid;Dextropimaric acid	C20H30O2	302.225	M+H	3
Multiple	303.233	303.232	C12083	(5Z,7E,9E,14Z,17Z)-Eicosapentaenoic acid;(5Z,7E,9E,14Z,17Z)-Eicosapentaenoate	C20H30O2	302.225	M+H	3
Multiple	303.233	303.232	C06428	(5Z,8Z,11Z,14Z,17Z)-Icosapentaenoic acid;(5Z,8Z,11Z,14Z,17Z)-Eicosapentaenoic acid;Eicosapentaenoic acid;5,8,11,14,17-Icosapentaenoic acid;(5Z,8Z,11Z,14Z,17Z)-Eicosapentaenoate	C20H30O2	302.225	M+H	3
Multiple	303.233	303.232	C15008	1,2,3,4,4a,9,10,10a-Octahydro-6-hydroxy-7-isopropyl-1,4a-dimethyl-1-phenanthrenemethanol	C20H30O2	302.225	M+H	3
Multiple	303.233	303.232	C15003	17-Hydroxy-19-nor-17alpha-pregn-5(10)-en-3-one	C20H30O2	302.225	M+H	3
Multiple	303.233	303.232	C15318	17abeta-Hydroxy-D-homoandrost-4-en-3-one;D-Homotestosterone	C20H30O2	302.225	M+H	3
Multiple	303.233	303.232	C15070	17beta-Hydroxy-1,17-dimethylestr-5(10)-en-3-one	C20H30O2	302.225	M+H	3
Multiple	303.233	303.232	C15460	17beta-Hydroxy-17-methyl-5alpha-androst-9(11)-en-3-one	C20H30O2	302.225	M+H	3
Multiple	303.233	303.232	C15259	17beta-Hydroxy-2alpha,17-dimethylestr-4-en-3-one;2alpha,17-Dimethyl-19-nortestosterone	C20H30O2	302.225	M+H	3
Multiple	303.233	303.232	C15412	17beta-Hydroxy-4-methylandrost-4-en-3-one;4-Methyltestosterone	C20H30O2	302.225	M+H	3
Multiple	303.233	303.232	C15017	17beta-Hydroxy-5alpha-androst-2-ene-2-carboxaldehyde	C20H30O2	302.225	M+H	3
Multiple	303.233	303.232	C15184	17beta-Hydroxy-6alpha-methylandrost-4-en-3-one;6alpha-Methyltestosterone	C20H30O2	302.225	M+H	3
Multiple	303.233	303.232	C14890	17beta-Hydroxy-6beta-methylandrost-4-en-3-one;6beta-Methyltestosterone	C20H30O2	302.225	M+H	3
Multiple	303.233	303.232	C14588	17beta-Hydroxy-7alpha-methylandrost-4-en-3-one;7alpha-Methyltestosterone	C20H30O2	302.225	M+H	3
Multiple	303.233	303.232	C15188	19-Nor-5alpha-pregnane-3,20-dione	C20H30O2	302.225	M+H	3
Multiple	303.233	303.232	C15036	2alpha-Methyl-5alpha-androstane-3,17-dione	C20H30O2	302.225	M+H	3
Multiple	303.233	303.232	C20149	9beta-Pimara-7,15-dien-19-oate	C20H30O2	302.225	M+H	3
Multiple	303.233	303.232	C06087	Abietate;Abietic acid	C20H30O2	302.225	M+H	3
Multiple	303.233	303.232	C09118	Isopimaric acid	C20H30O2	302.225	M+H	3
Multiple	303.233	303.232	C11874	Kaur-16-en-18-oic acid;(-)-Kaur-16-en-19-oic acid;Kaurenic acid;Kaurenoic acid;ent-Kaur-16(17)-en-19-oic acid;ent-Kaurenoic acid;ent-Kaur-16-en-19-oic acid;ent-Kaur-16-en-19-oate	C20H30O2	302.225	M+H	3
Multiple	303.233	303.232	C11888	Levopimaric acid;L-Pimaric acid	C20H30O2	302.225	M+H	3
Multiple	303.233	303.232	C07198	Methyltestosterone	C20H30O2	302.225	M+H	3
Multiple	303.233	303.232	C14255	Mibolerone;17-beta-Hydroxy-7-alpha,17-dimethylestr-4-en-3-one	C20H30O2	302.225	M+H	3
Multiple	303.233	303.232	C11889	Neoabietic acid	C20H30O2	302.225	M+H	3
Multiple	303.233	303.232	C09148	Oryzalexin A	C20H30O2	302.225	M+H	3
Multiple	303.233	303.232	C12077	Palustric acid;NSC 148945;8,13-Abietadien-18-oic acid	C20H30O2	302.225	M+H	3
Multiple	303.233	303.232	C14490	Stenbolone;17beta-Hydroxy-2-methyl-5alpha-androst-1-en-3-one	C20H30O2	302.225	M+H	3
Multiple	303.233	303.232	C20208	syn-Stemoden-19-oate	C20H30O2	302.225	M+H	3
Unique	314.147	314.148	C09176	Eseridine	C15H21N3O3	291.158	M+Na	3
Multiple	315.255	315.253	C20702	(8E,10S)-10-Hydroperoxyoctadeca-8-enoate;(8E,10S)-10-Hydroperoxy-8-octadecenoate	C18H34O4	314.246	M+H	3
Multiple	315.255	315.253	C07355	(9Z)-(7S,8S)-Dihydroxyoctadecenoic acid;(Z)-(7S,8S)-Dihydroxyoctadeca-9-enoic acid;(Z)-(7S,8S)-Dihydroxyoctadeca-9-enoate	C18H34O4	314.246	M+H	3
Multiple	315.255	315.253	C14829	12,13-DHOME;12,13-DHOA;(9Z)-12,13-Dihydroxyoctadec-9-enoic acid	C18H34O4	314.246	M+H	3
Multiple	315.255	315.253	C14828	9,10-DHOME;9,10-DHOA;(12Z)-9,10-Dihydroxyoctadec-12-enoic acid	C18H34O4	314.246	M+H	3
Multiple	315.255	315.253	C19620	9,10-Epoxy-18-hydroxystearate	C18H34O4	314.246	M+H	3
Unique	324.181	324.181	C18772	Alloxydim	C17H25NO5	323.173	M+H	3
Unique	340.249	340.249	C07811	Hexocyclium	C20H33N2O	317.259	M+Na	3
Unique	363.018	363.016	C11021	Diclofop methyl	C16H14Cl2O4	340.027	M+Na	3
Multiple	377.233	377.23	C04843	(5Z,9E,14Z)-(8xi,11xi,12S)-8,11,12-Trihydroxyicosa-5,9,14-trienoate;(5Z,9E,14Z)-(8xi,11xi,12S)-8,11,12-Trihydroxyicosa-5,9,14-trienoic acid;Trioxilin A3	C20H34O5	354.241	M+Na	3
Multiple	377.233	377.23	C05959	11-epi-Prostaglandin F2alpha;11-epi-Prostaglandin F2a;11-epi-PGF2alpha;11-epi-PGF2a	C20H34O5	354.241	M+Na	3
Multiple	377.233	377.23	C14782	11,12,15-THETA;11,12,15-Trihydroxyicosatrienoic acid;(5Z,8Z,13E)-(15S)-11,12,15-Trihydroxyeicosa-5,8,12-trienoic acid;(5Z,8Z,13E)-(15S)-11,12,15-Trihydroxyicosa-5,8,12-trienoic acid	C20H34O5	354.241	M+Na	3
Multiple	377.233	377.23	C14814	11,14,15-THETA;11,14,15-Trihydroxyicosatrienoic acid;(5Z,8Z,12E)-11,14,15-Trihydroxyeicosa-5,8,12-trienoic acid;(5Z,8Z,12E)-11,14,15-Trihydroxyicosa-5,8,12-trienoic acid	C20H34O5	354.241	M+Na	3
Multiple	377.233	377.23	C13809	9,11,15-Trihydroxy-prosta-5,13-dien-1-oic acid;8-Isoprostaglandin F2alpha;8-Isoprostane;8-epi-Prostaglandin F2alpha	C20H34O5	354.241	M+Na	3
Multiple	377.233	377.23	C04741	Alprostadil;Prostaglandin E1;(13E)-(15S)-11alpha,15-Dihydroxy-9-oxoprost-13-enoate;PGE1	C20H34O5	354.241	M+Na	3
Multiple	377.233	377.23	C06438	Prostaglandin D1	C20H34O5	354.241	M+Na	3
Multiple	377.233	377.23	C00639	Prostaglandin F2alpha;(5Z,13E)-(15S)-9alpha,11alpha,15-Trihydroxyprosta-5,13-dienoate;(+)-Prostaglandin F2a;7-[3,5-Dihydroxy-2-(3-hydroxy-1-octenyl)cyclopentyl]-5-heptenoic acid;9a,11a-PGF2;Amoglandin;Cyclosin;Dinoprost;Enzaprost;Enzaprost F;Panacelan;PGF2a;9,11,15-Trihydroxy-(5Z,9a,11a,13E,15S)-prosta-5,13-dien-1-oic acid;Prostaglandin F2a;Prostin F 2 alpha;Protamodin;U 14583;(5Z,9alpha,11alpha,…	C20H34O5	354.241	M+Na	3
Multiple	377.233	377.23	C02314	Prostaglandin F2beta;Prostaglandin F2b;Prosta-5,13-dien-1-oic acid, 9,11,15-trihydroxy-,(5Z,9beta,11alpha,13E,15S)-;5-Heptenoic acid, 7-[3,5-dihydroxy-2(3-hydroxy-1-octenyl)cyclopentyl]-, stereoisomer;9beta,11alpha-PGF2a;9beta,11alpha-PGF2alpha;PGF2b;PGF2beta	C20H34O5	354.241	M+Na	3
Multiple	377.233	377.232	C18178	Resolvin D1;7S,8R,17S-Trihydroxydocosa-4Z,9E,11E,13Z,15E,19Z-hexaenoic acid	C22H32O5	376.225	M+H	3
Multiple	377.233	377.232	C18179	Resolvin D2	C22H32O5	376.225	M+H	3
Multiple	377.233	377.23	C14809	Trioxilin A3;(5Z,9E,14Z)-(11R,12S)-8,11,12-Trihydroxyeicosa-5,9,14-trienoic acid;(5Z,9E,14Z)-(11R,12S)-8,11,12-Trihydroxyicosa-5,9,14-trienoic acid	C20H34O5	354.241	M+Na	3
Multiple	377.233	377.23	C14811	Trioxilin B3;(5Z,8Z,14Z)-(11S,12R)-10,11,12-Trihydroxyeicosa-5,8,14-trienoic acid;(5Z,8Z,14Z)-(11S,12R)-10,11,12-Trihydroxyicosa-5,8,14-trienoic acid	C20H34O5	354.241	M+Na	3
Unique	385.037	385.038	C13833	NS 1619	C15H8F6N2O2	362.049	M+Na	3
Unique	416.713	416.71	C13383	Iodoform	CHI3	393.721	M+Na	3
Unique	422.325	422.324	C02990	L-Palmitoylcarnitine	C23H45NO4	399.335	M+Na	3
Multiple	445.134	445.132	C11660	10-Hydroxymorroniside	C17H26O12	422.142	M+Na	3
Multiple	445.134	445.135	C15155	9-Bromo-11beta-hydroxy-16alpha-methylpregn-4-ene-3,20-dione	C22H31BrO3	422.146	M+Na	3
Multiple	445.134	445.132	C11644	Lamiide	C17H26O12	422.142	M+Na	3
Unique	456.844	456.84	C04367	3-(3,5-Diiodo-4-hydroxyphenyl)lactate	C9H8I2O4	433.851	M+Na	3
Multiple	457.233	457.233	C03630	Oleoylglycerone phosphate	C21H39O7P	434.243	M+Na	3
Multiple	457.233	457.233	C01626	Vindoline	C25H32N2O6	456.226	M+H	3
Unique	462.739	462.735	C18113	1,2,3,4,6,7,8,9-Octachlorodibenzofuran;Octachlorodibenzofuran;OCDF;PCDF 135	C12Cl8O	439.746	M+Na	3
Multiple	487.3	487.303	C16496	3-Epiecdysone	C27H44O6	464.314	M+Na	3
Multiple	487.3	487.303	C00477	Ecdysone	C27H44O6	464.314	M+Na	3
Multiple	487.3	487.303	C08835	Ponasterone A	C27H44O6	464.314	M+Na	3
Multiple	555.297	555.296	C05468	5beta-Cyprinolsulfate	C27H48O8S	532.307	M+Na	3
Multiple	555.297	555.295	C09916	Acrovestone	C32H42O8	554.288	M+H	3
Multiple	555.297	555.293	C08801	Cucurbitacin J	C30H44O8	532.304	M+Na	3
Multiple	555.297	555.297	C10006	Integerressine	C33H38N4O4	554.289	M+H	3
Multiple	555.297	555.293	C09185	Simplexin	C30H44O8	532.304	M+Na	3
Unique	556.124	556.127	C17752	cyclo-Dopa-glucuronylglucoside	C21H27NO15	533.138	M+Na	3

## Sheet: Categorical post-treatment
Supplementary Data 1. Putative annotation of differentially abundant metabolite features between naïve and semi-immune volunteers after treatment.
MatchCategory	mz	theoretical.mz	KEGGID	Name	Formula	MonoisotopicMass	Adduct	Annotation_level
Unique	130.066	130.065	C06413	Quinoline;Benzo[b]pyridine	C9H7N	129.058	M+H	1
Unique	147.077	147.076	C00303	Glutamine;2-Aminoglutaramic acid	C5H10N2O3	146.069	M+H	1
Unique	160.076	160.076	C00637	Indole-3-acetaldehyde;2-(Indol-3-yl)acetaldehyde;Indoleacetaldehyde	C10H9NO	159.068	M+H	1
Multiple	85.0651	85.0648	C15604	Prenal	C5H8O	84.0575	M+H	3
Multiple	85.0651	85.0648	C07330	3-Methyl-2-butenal;3-Methylbut-2-enal;3,3-Dimethyl-acrylaldehyde;Senecialdehyde;Prenal	C5H8O	84.0575	M+H	3
Multiple	85.0651	85.0648	C00557	Cyclopentanone	C5H8O	84.0575	M+H	3
Multiple	98.9845	98.9843	C12554	Potassium acetate	C2H3O2. K	97.977	M+H	3
Multiple	98.9845	98.9842	C00009	Orthophosphate;Phosphate;Phosphoric acid;Orthophosphoric acid	H3PO4	97.9769	M+H	3
Multiple	99.0807	99.0805	C00414	Cyclohexanone	C6H10O	98.0732	M+H	3
Multiple	99.0807	99.0805	C16310	3-Hexenal;(3Z)-Hexenal	C6H10O	98.0732	M+H	3
Multiple	99.0807	99.0805	C08497	(E)-2-Hexenal;trans-2-Hexenal;Leaf aldehyde	C6H10O	98.0732	M+H	3
Multiple	115.051	115.05	C02512	3-Cyano-L-alanine;L-3-Cyanoalanine;L-beta-Cyanoalanine	C4H6N2O2	114.043	M+H	3
Multiple	115.051	115.05	C00429	5,6-Dihydrouracil;Dihydro-2,4(1H,3H)-pyrimidinedione;Dihydrouracile;Dihydrouracil;5,6-Dihydro-2,4-dihydroxypyrimidine;Hydrouracil;2,4-Dioxotetrahydropyrimidine	C4H6N2O2	114.043	M+H	3
Multiple	115.051	115.05	C08311	Muscimol	C4H6N2O2	114.043	M+H	3
Multiple	115.051	115.05	C02777	2,5-Dioxopiperazine;Diketopiperazine;2,5-Diazacyclohexane-1,4-dione;2,5-Piperazinedione;Glycine anhydride	C4H6N2O2	114.043	M+H	3
Multiple	115.051	115.05	C02565	N-Methylhydantoin;N-Methylimidazolidine-2,4-dione	C4H6N2O2	114.043	M+H	3
Unique	144.983	144.982	C18399	Ethephon	C2H6ClO3P	143.974	M+H	3
Unique	148.08	148.079	C17245	5-Methylthiopentanaldoxime	C6H13NOS	147.072	M+H	3
Multiple	153.055	153.055	C00642	4-Hydroxyphenylacetate;4-Hydroxyphenylacetic acid	C8H8O3	152.047	M+H	3
Multiple	153.055	153.055	C12305	Methyl salicylate;Methyl 2-hydroxybenzoate	C8H8O3	152.047	M+H	3
Multiple	153.055	153.055	C00755	4-Hydroxy-3-methoxy-benzaldehyde;Vanillin;Vanillaldehyde;4-Hydroxy-3-methoxybenzaldehyde	C8H8O3	152.047	M+H	3
Multiple	153.055	153.055	C01983	(R)-Mandelate;(R)-2-Hydroxy-2-phenylacetic acid;(R)-2-Hydroxy-2-phenylacetate;(R)-Mandelic acid	C8H8O3	152.047	M+H	3
Multiple	153.055	153.055	C04043	3,4-Dihydroxyphenylacetaldehyde;Protocatechuatealdehyde	C8H8O3	152.047	M+H	3
Multiple	153.055	153.055	C14088	3-Methylsalicylate	C8H8O3	152.047	M+H	3
Multiple	153.055	153.055	C02639	3-Methoxytropolone	C8H8O3	152.047	M+H	3
Multiple	153.055	153.055	C13636	4-Hydroxyphenyl acetate	C8H8O3	152.047	M+H	3
Multiple	153.055	153.055	C14103	4-Methylsalicylate;m-Cresotic acid;2-Hydroxy-4-methylbenzoic acid	C8H8O3	152.047	M+H	3
Multiple	153.055	153.055	C02657	6-Methylsalicylate;6-Methylsalicylic acid;2-Hydroxy-6-methylbenzoic acid;6-Methyl-2-hydroxybenzenecarboxylate	C8H8O3	152.047	M+H	3
Multiple	153.055	153.055	C02519	4-Methoxybenzoate;4-Methoxybenzoic acid;4-Anisic acid	C8H8O3	152.047	M+H	3
Multiple	153.055	153.055	C01984	(S)-Mandelate;(S)-2-Hydroxy-2-phenylacetic acid;(S)-2-Hydroxy-2-phenylacetate;(S)-Mandelic acid	C8H8O3	152.047	M+H	3
Multiple	153.055	153.055	C02181	Phenoxyacetate;Phenoxyacetic acid	C8H8O3	152.047	M+H	3
Multiple	153.055	153.055	C05852	2-Hydroxyphenylacetate;2-Hydroxyphenylacetic acid	C8H8O3	152.047	M+H	3
Multiple	153.055	153.055	C12064	Resorcinol monoacetate	C8H8O3	152.047	M+H	3
Multiple	153.055	153.055	C10804	2-(Hydroxymethyl)benzoic acid;2-Hydroxymethylbenzoic acid	C8H8O3	152.047	M+H	3
Multiple	153.055	153.055	C13635	4-Hydroxyphenacyl alcohol;2,4'-Dihydroxyacetophenone	C8H8O3	152.047	M+H	3
Multiple	153.055	153.055	C14108	4-Hydroxymethylsalicylaldehyde;2-Hydroxy-4-hydroxymethyl-benzaldehyde	C8H8O3	152.047	M+H	3
Multiple	153.055	153.055	C05593	3-Hydroxyphenylacetate;3-Hydroxyphenylacetic acid	C8H8O3	152.047	M+H	3
Multiple	153.055	153.055	C03663	2',4'-Dihydroxyacetophenone;2,4-Dihydroxyacetophenone;Resacetophenone	C8H8O3	152.047	M+H	3
Multiple	153.055	153.055	C10675	3',4'-Dihydroxyacetophenone	C8H8O3	152.047	M+H	3
Multiple	153.055	153.055	C17900	Menisdaurilide	C8H8O3	152.047	M+H	3
Multiple	155.071	155.07	C06317	Vanillyl alcohol;4-Hydroxy-3-methoxy-benzenemethanol;4-Hydroxy-3-methoxybenzyl alcohol;4-Hydroxy-3-methoxybenzenemethanol	C8H10O3	154.063	M+H	3
Multiple	155.071	155.07	C10787	2,6-Dimethoxyphenol;Pyrogallol 1,3-dimethyl ether	C8H10O3	154.063	M+H	3
Multiple	158.082	158.081	C17724	Ethadione	C7H11NO3	157.074	M+H	3
Multiple	158.082	158.081	C17361	2-Hydroxyethylclavam;Hydroxyethylclavam	C7H11NO3	157.074	M+H	3
Multiple	158.082	158.081	C07411	Paramethadione	C7H11NO3	157.074	M+H	3
Multiple	161.06	161.06	C07726	1-Formyl-2-indanone	C10H8O2	160.052	M+H	3
Multiple	161.06	161.06	C14785	1,4-Dihydroxynaphthalene;1,4-Naphthohydroquinone;Naphthalene-1,4-diol	C10H8O2	160.052	M+H	3
Multiple	161.06	161.06	C07719	2-Formyl-1-indanone	C10H8O2	160.052	M+H	3
Multiple	161.06	161.06	C16213	2,3-Dihydroxynaphthalene	C10H8O2	160.052	M+H	3
Multiple	161.06	161.06	C03012	Naphthalene-1,2-diol;1,2-Naphthalenediol;beta-Naphthohydroquinone;1,2-Dihydroxynaphthalene	C10H8O2	160.052	M+H	3
Multiple	167.034	167.034	C14100	4-Formylsalicylic acid;4-Formyl-2-hydroxybenzoic acid	C8H6O4	166.027	M+H	3
Multiple	167.034	167.034	C01606	Phthalate;o-Phthalic acid;1,2-Benzenedicarboxylic acid	C8H6O4	166.027	M+H	3
Multiple	167.034	167.034	C14096	3-Formylsalicylic acid;2-Hydroxyisophthalaldehydic acid	C8H6O4	166.027	M+H	3
Multiple	167.034	167.034	C03590	4-Hydroxyphenylglyoxylate;4-Hydroxybenzoylformate;4-Hydroxyphenylglyoxylic acid;2-(4-Hydroxyphenyl)-2-oxoacetate	C8H6O4	166.027	M+H	3
Multiple	167.034	167.034	C06337	Terephthalate;Terephthalic acid;1,4-Benzenedicarboxylic acid	C8H6O4	166.027	M+H	3
Multiple	169.046	169.047	C01053	(R)-4-Dehydropantoate	C6H10O4	146.058	M+Na	3
Multiple	169.046	169.047	C00659	2-Aceto-2-hydroxybutanoate	C6H10O4	146.058	M+Na	3
Multiple	169.046	169.047	C00772	Mevaldate;Mevaldic acid	C6H10O4	146.058	M+Na	3
Multiple	169.046	169.047	C00966	2-Dehydropantoate	C6H10O4	146.058	M+Na	3
Multiple	169.046	169.047	C04237	3-Hydroxy-3-methyl-2-oxopentanoic acid;3-Hydroxy-3-methyl-2-oxopentanoate	C6H10O4	146.058	M+Na	3
Multiple	169.046	169.047	C06762	4-Hydroxy-2-oxohexanoic acid;4-Hydroxy-2-oxohexanoate	C6H10O4	146.058	M+Na	3
Multiple	169.046	169.047	C06006	(S)-2-Aceto-2-hydroxybutanoate;(S)-2-Hydroxy-2-ethyl-3-oxobutanoate	C6H10O4	146.058	M+Na	3
Multiple	169.046	169.047	C06104	Adipate;Adipic acid;Hexanedioate;Hexan-1,6-dicarboxylate	C6H10O4	146.058	M+Na	3
Multiple	169.046	169.047	C14463	(R)-3-Hydroxy-3-methyl-2-oxopentanoate	C6H10O4	146.058	M+Na	3
Multiple	169.046	169.047	C16272	3-Hydroxy-5-oxohexanoate	C6H10O4	146.058	M+Na	3
Multiple	169.05	169.05	C03235	4-Hydroxypheoxyacetate	C8H8O4	168.042	M+H	3
Multiple	169.05	169.05	C05343	(R)-4-Hydroxymandelate	C8H8O4	168.042	M+H	3
Multiple	169.05	169.05	C10331	2,6-Dimethoxybenzoquinone;2,6-Dimetoxy-p-benzoquinone	C8H8O4	168.042	M+H	3
Multiple	169.05	169.05	C01839	Orsellinate;o-Orsellinic acid;2,4-Dihydroxy-6-methylbenzoic acid;2,4-Dihydroxy-6-methylbenzoate;4,6-Dihydroxy-o-toluic acid	C8H8O4	168.042	M+H	3
Multiple	169.05	169.05	C16215	1,2-Dihydrophthalic acid;Cyclohexa-3,5-diene-1,2-dicarboxylate	C8H8O4	168.042	M+H	3
Multiple	169.05	169.05	C11527	4-Hydroxymandelate;4-Hydroxymandelic acid	C8H8O4	168.042	M+H	3
Multiple	169.05	169.05	C00544	Homogentisate;Homogentisic acid;2,5-Dihydroxyphenylacetic acid;2,5-Dihydroxyphenylacetate	C8H8O4	168.042	M+H	3
Multiple	169.05	169.05	C07087	2-Hydroxy-6-oxoocta-2,4,7-trienoate	C8H8O4	168.042	M+H	3
Multiple	169.05	169.05	C01161	3,4-Dihydroxyphenylacetate;3,4-Dihydroxyphenylacetic acid;Homoprotocatechuate	C8H8O4	168.042	M+H	3
Multiple	169.05	169.05	C03198	(S)-4-Hydroxymandelate;(S)-2-Hydroxy-2-(4-hydroxyphenyl)acetate	C8H8O4	168.042	M+H	3
Multiple	169.05	169.05	C14109	4-Hydroxymethylsalicylate;2-Hydroxy-4-hydroxymethylbenzoic acid	C8H8O4	168.042	M+H	3
Multiple	169.05	169.05	C06207	2,6-Dihydroxyphenylacetate	C8H8O4	168.042	M+H	3
Multiple	169.05	169.05	C05577	3,4-Dihydroxymandelaldehyde;3,4-Dihydroxyphenylglycolaldehyde	C8H8O4	168.042	M+H	3
Multiple	169.05	169.05	C06672	Vanillate;Vanillic acid;4-Hydroxy-3-methoxybenzoate;4-Hydroxy-3-methoxybenzoic acid	C8H8O4	168.042	M+H	3
Multiple	177.055	177.055	C03081	4-Methylumbelliferone;Hymecromone	C10H8O3	176.047	M+H	3
Multiple	177.055	177.055	C09268	Herniarin;7-Methoxycoumarin	C10H8O3	176.047	M+H	3
Multiple	177.055	177.055	C01173	1,3,8-Naphthalenertriol;1,3,8-Trihydroxynaphthalene	C10H8O3	176.047	M+H	3
Multiple	177.055	177.056	C18980	Dimefox	C4H12FN2OP	154.067	M+Na	3
Unique	180.99	180.991	C20360	Sodium methallylsulfonate;Sodium methallyl sulfonate	C4H7O3S. Na	158.001	M+Na	3
Multiple	181.01	181.011	C06035	4-Methylene-2-oxoglutarate;2-Methylidene-4-oxopentanedioic acid;4-Carboxy-2-oxo-4-pentenoate	C6H6O5	158.022	M+Na	3
Multiple	181.01	181.011	C03453	gamma-Oxalocrotonate;(Z)-5-Oxohex-2-enedioate;4-Oxalocrotonate	C6H6O5	158.022	M+Na	3
Multiple	181.01	181.011	C02501	2-Hydroxymuconate	C6H6O5	158.022	M+Na	3
Multiple	181.01	181.011	C02222	2-Maleylacetate;4-Oxohex-2-enedioate;Maleylacetate	C6H6O5	158.022	M+Na	3
Multiple	181.01	181.011	C03676	3-Hydroxy-cis,cis-muconate	C6H6O5	158.022	M+Na	3
Multiple	184.095	184.097	C00788	L-Adrenaline;(R)-(-)-Adrenaline;(R)-(-)-Epinephrine;(R)-(-)-Epirenamine;(R)-(-)-Adnephrine;4-[(1R)-1-Hydroxy-2-(methylamino)ethyl]-1,2-benzenediol	C9H13NO3	183.089	M+H	3
Multiple	184.095	184.097	C17925	Nordephrine;alpha-Methylnorepinephrine;alpha-Methylnoradrenaline	C9H13NO3	183.089	M+H	3
Multiple	184.095	184.097	C05589	L-Normetanephrine	C9H13NO3	183.089	M+H	3
Multiple	184.095	184.097	C11768	Levonordefrin;alpha-Methylnoradrenaline	C9H13NO3	183.089	M+H	3
Multiple	184.095	184.094	C00318	L-Carnitine;L-gamma-Trimethyl-beta-hydroxybutyrobetaine;Vitamin BT;3-Carboxy-2-hydroxy-N,N,N-trimethyl-1-propanaminium hydroxide, inner salt;Levocarnitine;(R)-Carnitine	C7H15NO3	161.105	M+Na	3
Multiple	184.095	184.094	C15025	(S)-Carnitine;D-Carnitine	C7H15NO3	161.105	M+Na	3
Multiple	185.079	185.081	C05594	3-Methoxy-4-hydroxyphenylethyleneglycol	C9H12O4	184.074	M+H	3
Multiple	185.079	185.081	C06582	2-Hydroxy-6-oxo-7-methylocta-2,4-dienoate	C9H12O4	184.074	M+H	3
Multiple	185.079	185.081	C11456	cis-3-(1-Carboxy-ethyl)-3,5-cyclo-hexadiene-1,2-diol	C9H12O4	184.074	M+H	3
Multiple	185.079	185.081	C11588	cis-3-(Carboxy-ethyl)-3,5-cyclo-hexadiene-1,2-diol;cis-3-(2-Carboxy-ethyl)-3,5-cyclo-hexadiene-1,2-diol;3-(cis-5,6-Dihydroxycyclohexa-1,3-dien-1-yl)propanoate	C9H12O4	184.074	M+H	3
Multiple	185.079	185.081	C10765	Antiarol;3,4,5-Trimethoxyphenol	C9H12O4	184.074	M+H	3
Multiple	185.079	185.081	C04535	7-Methyl-2-hydroxy-6-oxoocta-2,4-dienoate	C9H12O4	184.074	M+H	3
Multiple	185.079	185.078	C08237	Oleandrose;beta-L-Oleandropyranose	C7H14O4	162.089	M+Na	3
Multiple	185.079	185.078	C08234	beta-Cymaropyranose;D-Cymarose;Cymarose;2,6-Dideoxy-3-O-methyl-D-ribo-hexose	C7H14O4	162.089	M+Na	3
Unique	194.023	194.025	C14412	4-Toluenesulfonamide	C7H9NO2S	171.035	M+Na	3
Unique	195.077	195.078	C16928	Capillone;1-Phenyl-2,4-hexadiene-1-one	C12H12O	172.089	M+Na	3
Multiple	197.042	197.042	C16588	2-Oxopimelate;alpha-Ketopimelate;2-Oxoheptanedionic acid	C7H10O5	174.053	M+Na	3
Multiple	197.042	197.042	C04236	(2S)-2-Isopropyl-3-oxosuccinate;3-Carboxy-4-methyl-2-oxopentanoate;2-Oxo-4-methyl-3-carboxypentanoate	C7H10O5	174.053	M+Na	3
Multiple	197.042	197.042	C18312	4-Methyl-3-oxoadipate	C7H10O5	174.053	M+Na	3
Multiple	197.042	197.042	C00493	Shikimate;Shikimic acid;3,4,5-Trihydroxy-1-cyclohexenecarboxylic acid	C7H10O5	174.053	M+Na	3
Multiple	197.042	197.042	C18307	2-Methyl-3-oxoadipate	C7H10O5	174.053	M+Na	3
Unique	197.993	197.993	C20670	2-Amino-5-chloromuconate 6-semialdehyde	C6H6ClNO3	175.004	M+Na	3
Multiple	206.067	206.067	C00248	Lipoamide;Thioctic acid amide	C8H15NOS2	205.06	M+H	3
Multiple	206.067	206.069	C19186	2-Amino-9H-pyrido[2,3-b]indole;2-Amino-alpha-carboline;A-alpha-C	C11H9N3	183.08	M+Na	3
Multiple	208.07	208.072	C16624	Isoniazid pyruvate	C9H9N3O3	207.064	M+H	3
Multiple	208.07	208.072	C10902	Methyl 5-hydroxy-2-benzimidazole carbamate	C9H9N3O3	207.064	M+H	3
Multiple	210.051	210.053	C17949	N-Acetyldemethylphosphinothricin;N-Adpt	C6H12NO5P	209.045	M+H	3
Multiple	210.051	210.052	C06559	Deethylatrazine	C6H10ClN5	187.062	M+Na	3
Unique	211.011	211.009	C18719	Dimethipin;2,3-dihydro-5,6-dimethyl-1,4-dithiine 1,1,4,4-tetraoxide	C6H10O4S2	210.002	M+H	3
Multiple	211.134	211.133	C08491	(-)-Jasmonic acid;Jasmonic acid;{(1R,2R)-3-Oxo-2-[(Z)pent-2-enyl]cyclopent-2-enyl}acetic acid;Jasmonate	C12H18O3	210.126	M+H	3
Multiple	211.134	211.133	C16317	(+)-7-Isojasmonic acid	C12H18O3	210.126	M+H	3
Unique	213.16	213.16	C16836	1,4'-Bipiperidine-1'-carboxylic acid;[1,4'-Bipiperidine]-1'-carboxylic acid	C11H20N2O2	212.153	M+H	3
Multiple	233.155	233.154	C09484	Isoalantolactone	C15H20O2	232.146	M+H	3
Multiple	233.155	233.154	C09692	Isovelleral	C15H20O2	232.146	M+H	3
Multiple	233.155	233.154	C09454	Frullanolide	C15H20O2	232.146	M+H	3
Multiple	233.155	233.154	C09408	Eremofrullanolide	C15H20O2	232.146	M+H	3
Multiple	233.155	233.154	C09289	Alantolactone	C15H20O2	232.146	M+H	3
Multiple	233.155	233.154	C17884	3beta-Hydroxyatractylon	C15H20O2	232.146	M+H	3
Multiple	233.155	233.154	C09382	Costunolide;(+)-Costunolide	C15H20O2	232.146	M+H	3
Multiple	233.155	233.154	C17488	Furanogermenone	C15H20O2	232.146	M+H	3
Multiple	233.155	233.154	C17886	Atractylenolide II	C15H20O2	232.146	M+H	3
Multiple	233.155	233.154	C09710	Pinguisone	C15H20O2	232.146	M+H	3
Multiple	233.155	233.154	C09466	Glechomanolide	C15H20O2	232.146	M+H	3
Multiple	233.155	233.154	C09383	alpha-Cyclocostunolide	C15H20O2	232.146	M+H	3
Multiple	233.155	233.154	C09384	beta-Cyclocostunolide	C15H20O2	232.146	M+H	3
Unique	236.173	236.176	C07401	Procainamide	C13H21N3O	235.168	M+H	3
Multiple	237.186	237.185	C02293	Latia luciferin	C15H24O2	236.178	M+H	3
Multiple	237.186	237.185	C09733	Sirenin	C15H24O2	236.178	M+H	3
Multiple	237.186	237.185	C16502	Farnesoic acid;trans,trans-Farnesoic acid	C15H24O2	236.178	M+H	3
Multiple	237.186	237.185	C09700	Lubimin	C15H24O2	236.178	M+H	3
Multiple	237.186	237.185	C09627	Capsidiol	C15H24O2	236.178	M+H	3
Multiple	237.186	237.185	C16946	Cyperolone	C15H24O2	236.178	M+H	3
Multiple	237.186	237.185	C09681	Hernandulcin	C15H24O2	236.178	M+H	3
Multiple	237.186	237.185	C17604	Kikkanol B	C15H24O2	236.178	M+H	3
Multiple	237.186	237.185	C09678	Helminthosporol	C15H24O2	236.178	M+H	3
Multiple	237.186	237.185	C17493	Curdione	C15H24O2	236.178	M+H	3
Multiple	248.148	248.148	C18768	Terbumeton	C10H19N5O	225.159	M+Na	3
Multiple	248.148	248.148	C19106	Secbumeton	C10H19N5O	225.159	M+Na	3
Multiple	248.148	248.148	C14186	Prometon;2,4-Bis(isopropylamino)-6-methoxy-1,3,5-triazine	C10H19N5O	225.159	M+Na	3
Multiple	251.129	251.128	C14469	Di-n-propylphthalate;Dipropyl phthalate	C14H18O4	250.12	M+H	3
Multiple	251.129	251.128	C14468	Diisopropyl phthalate	C14H18O4	250.12	M+H	3
Unique	251.201	251.201	C16503	Methyl farnesoate	C16H26O2	250.193	M+H	3
Multiple	253.181	253.18	C16504	Juvenile hormone III acid	C15H24O3	252.173	M+H	3
Multiple	253.181	253.18	C17612	Indicumenone	C15H24O3	252.173	M+H	3
Multiple	253.181	253.18	C17605	Kikkanol C	C15H24O3	252.173	M+H	3
Multiple	253.181	253.18	C09645	Cuauhtemone	C15H24O3	252.173	M+H	3
Multiple	253.181	253.18	C17502	Sugetriol	C15H24O3	252.173	M+H	3
Multiple	253.181	253.18	C17607	Kikkanol E	C15H24O3	252.173	M+H	3
Unique	254.816	254.816	C01382	Iodine;I2;Diiodine	I2	253.809	M+H	3
Multiple	277.155	277.156	C15082	4-(1-Ethyl-2-phenylbutyl)phenol	C18H22O	254.167	M+Na	3
Multiple	277.155	277.156	C14972	3-Deoxyestrone;Adopron;Estra-1,3,5(10)-trien-17-one	C18H22O	254.167	M+Na	3
Unique	284.296	284.295	C13846	Octadecanamide;Stearamide;Stearic acid amide	C18H37NO	283.288	M+H	3
Multiple	288.161	288.159	C11782	Dihydromorphine	C17H21NO3	287.152	M+H	3
Multiple	288.161	288.159	C08526	Galanthamine;Galantamine	C17H21NO3	287.152	M+H	3
Multiple	288.161	288.159	C09223	Mesembrenone	C17H21NO3	287.152	M+H	3
Multiple	288.161	288.159	C07239	Ritodrine	C17H21NO3	287.152	M+H	3
Multiple	288.161	288.159	C06991	Etodolac	C17H21NO3	287.152	M+H	3
Multiple	288.161	288.159	C12195	Zephyramine	C17H21NO3	287.152	M+H	3
Multiple	293.175	293.175	C09741	Trichodermin	C17H24O4	292.168	M+H	3
Multiple	293.175	293.175	C10459	Gingerdione;[6]-Gingerdione	C17H24O4	292.168	M+H	3
Multiple	297.149	297.148	C10285	4-Prenylresveratrol	C19H20O3	296.141	M+H	3
Multiple	297.149	297.146	C18131	Geranyl-hydroxybenzoate	C17H22O3	274.157	M+Na	3
Multiple	297.149	297.146	C09171	Podocarpic acid	C17H22O3	274.157	M+Na	3
Multiple	297.149	297.146	C14660	Carbestrol;3-Ethyl-4-(p-methoxyphenyl)-2-methyl-3-cyclohexene-1-carboxylic acid	C17H22O3	274.157	M+Na	3
Multiple	298.145	298.144	C06175	Oripavine	C18H19NO3	297.137	M+H	3
Multiple	298.145	298.144	C06171	Codeinone;(5alpha)-7,8-Didehydro-4,5-epoxy-3-methoxy-17-methylmorphinan-6-one	C18H19NO3	297.137	M+H	3
Multiple	298.145	298.144	C09457	Glaziovine	C18H19NO3	297.137	M+H	3
Multiple	298.145	298.144	C15087	3-Hydroxyestra-1,3,5(10),7-tetraene-16,17-dione 16-oxime	C18H19NO3	297.137	M+H	3
Multiple	298.145	298.144	C06172	Neopinone	C18H19NO3	297.137	M+H	3
Multiple	298.145	298.144	C09340	(-)-Apoglaziovine	C18H19NO3	297.137	M+H	3
Multiple	298.145	298.144	C17077	Tuduranine	C18H19NO3	297.137	M+H	3
Multiple	303.155	303.157	C19417	3,4-Epoxy-6-methylcyclohexylmethyl-3,4-epoxy-6-methylcyclo-hexanecarboxylate	C16H24O4	280.168	M+Na	3
Multiple	303.155	303.157	C17748	1-(3,4-Dihydroxyphenyl)-5-hydroxy-3-decanone	C16H24O4	280.168	M+Na	3
Multiple	303.193	303.195	C05284	11beta-Hydroxyandrost-4-ene-3,17-dione;Androst-4-ene-3,17-dione-11beta-ol;4-Androsten-11beta-ol-3,17-dione	C19H26O3	302.188	M+H	3
Multiple	303.193	303.195	C14269	5alpha-Androstane-3,11,17-trione	C19H26O3	302.188	M+H	3
Multiple	303.193	303.195	C15103	11alpha,17beta-Dihydroxy-1,4-androstadien-3-one	C19H26O3	302.188	M+H	3
Multiple	303.193	303.195	C05290	19-Hydroxyandrost-4-ene-3,17-dione;19-Hydroxyandrostenedione	C19H26O3	302.188	M+H	3
Multiple	303.193	303.195	C05296	7alpha-Hydroxyandrost-4-ene-3,17-dione;7alpha-Hydroxyandrostenedione	C19H26O3	302.188	M+H	3
Multiple	303.193	303.195	C14256	11-Keto-testosterone;17beta-Hydroxyandrost-4-ene-3,11-dione	C19H26O3	302.188	M+H	3
Multiple	303.193	303.195	C04676	Testololactone;3-Oxo-13,17-secoandrost-4-ene-17,13alpha-lactone	C19H26O3	302.188	M+H	3
Multiple	303.193	303.195	C05302	2-Methoxy-17beta-estradiol;2-Methoxyestradiol-17beta	C19H26O3	302.188	M+H	3
Multiple	303.193	303.195	C14337	Bioallethrin;Allethrin;Pynamin	C19H26O3	302.188	M+H	3
Multiple	303.193	303.195	C14593	Epimestrol;3-Methoxy-17-epiestriol;3-Methoxyestra-1,3,5(10)-triene-16alpha,17alpha-diol	C19H26O3	302.188	M+H	3
Multiple	303.193	303.195	C14907	7alpha,17beta-Dihydroxyandrosta-1,4-dien-3-one	C19H26O3	302.188	M+H	3
Multiple	303.193	303.195	C05140	16alpha-Hydroxyandrost-4-ene-3,17-dione;4-Androsten-16alpha-ol-3,17-dione	C19H26O3	302.188	M+H	3
Multiple	303.193	303.195	C05295	19-Oxotestosterone	C19H26O3	302.188	M+H	3
Multiple	303.193	303.195	C15216	3-Methoxyestriol;Estriol 3-methyl ether;3-Methoxyestra-1,3,5(10)-triene-16alpha,17beta-diol	C19H26O3	302.188	M+H	3
Multiple	303.193	303.195	C15072	6beta,19-Epoxy-17beta-hydroxyandrost-4-en-3-one	C19H26O3	302.188	M+H	3
Multiple	303.193	303.195	C20693	Carlactone	C19H26O3	302.188	M+H	3
Multiple	303.193	303.193	C04867	Juvenile hormone II;Methyl (2E,6E)-(10R,11S)-10,11-epoxy-3,7,11-trimethyltrideca-2,6-dienoate	C17H28O3	280.204	M+Na	3
Multiple	303.193	303.193	C20388	12(S)-HHT;(12S,5Z,8E,10E)-12-Hydroxy-5,8,10-heptadecatrienoic acid	C17H28O3	280.204	M+Na	3
Multiple	306.243	306.243	C19950	Samandarine	C19H31NO2	305.236	M+H	3
Multiple	306.243	306.243	C15281	17beta-Nitro-5alpha-androstane	C19H31NO2	305.236	M+H	3
Unique	310.163	310.165	C10304	Fulvine	C16H23NO5	309.158	M+H	3
Unique	314.147	314.148	C09176	Eseridine	C15H21N3O3	291.158	M+Na	3
Multiple	317.162	317.164	C07141	Timolol	C13H24N4O3S	316.157	M+H	3
Multiple	317.162	317.164	C18776	Bupirimate	C13H24N4O3S	316.157	M+H	3
Multiple	317.162	317.162	C10732	O-Methylptelefolonium	C18H22NO4	316.155	M+H	3
Multiple	317.162	317.162	C06528	Cinchonine;(9S)-Cinchonan-9-ol	C19H22N2O	294.173	M+Na	3
Multiple	317.162	317.162	C11379	Cinchonidine;(8alpha,9R)-Cinchonan-9-ol	C19H22N2O	294.173	M+Na	3
Multiple	317.162	317.162	C09149	Eburnamonine;Vinburnine	C19H22N2O	294.173	M+Na	3
Multiple	317.162	317.162	C11635	10-Deoxysarpagine;Sarpagan-17-ol	C19H22N2O	294.173	M+Na	3
Multiple	317.162	317.162	C16735	Corynantheal	C19H22N2O	294.173	M+Na	3
Unique	332.006	332.009	C10979	Chlozolinate;Dichlozolinate	C13H11Cl2NO5	331.001	M+H	3
Unique	338.966	338.967	C19004	Lythidathion	C7H13N2O4PS3	315.978	M+Na	3
Multiple	346.109	346.107	C19064	Nitralin	C13H19N3O6S	345.099	M+H	3
Multiple	346.109	346.108	C19210	CI Basic red 9	C19H17N3. HCl	323.119	M+Na	3
Multiple	383.332	383.331	C15357	Cholesta-3,5-dien-7-one	C27H42O	382.324	M+H	3
Multiple	383.332	383.331	C05107	7-Dehydrodesmosterol;Cholesta-5,7,24-triene-3beta-ol	C27H42O	382.324	M+H	3
Unique	384.109	384.108	C10602	Lilaline	C20H17NO7	383.101	M+H	3
Multiple	391.285	391.284	C14227	Di-n-octyl phthalate;Bis(n-octyl) phthalate;Dioctyl 1,2-benzenedicarboxylate	C24H38O4	390.277	M+H	3
Multiple	391.285	391.284	C11637	3alpha,12alpha-Dihydroxy-5beta-chol-6-enoate	C24H38O4	390.277	M+H	3
Multiple	391.285	391.284	C14577	Diisooctyl phthalate	C24H38O4	390.277	M+H	3
Multiple	391.285	391.284	C03690	Bis(2-ethylhexyl)phthalate;Di(2-ethylhexyl)phthalate;Dioctyl phthalate;DEHP	C24H38O4	390.277	M+H	3
Multiple	391.285	391.284	C15375	Apocholic acid;3alpha,12alpha-Dihydroxy-5beta-chol-8(14)-en-24-oic acid	C24H38O4	390.277	M+H	3
Unique	400.343	400.342	C02990	L-Palmitoylcarnitine	C23H45NO4	399.335	M+H	3
Unique	407.347	407.35	C17873	2-Hydroxytetracosanoic acid	C24H48O3	384.36	M+Na	3
Unique	416.713	416.71	C13383	Iodoform	CHI3	393.721	M+Na	3
Unique	422.325	422.324	C02990	L-Palmitoylcarnitine	C23H45NO4	399.335	M+Na	3
Unique	424.343	424.342	C16893	Stellettamide A	C26H45N2O	401.353	M+Na	3
Multiple	429.374	429.373	C03910	(24R,24(1)R)-Fucosterol epoxide;(24R,28R)-Fucosterol epoxide;(3beta,24R,28R)-24,28-Epoxystigmast-5-en-3-ol;(24R,24'R)-Fucosterol epoxide	C29H48O2	428.365	M+H	3
Multiple	429.374	429.373	C11509	3beta-Hydroxy-4beta-methyl-5alpha-cholest-7-ene-4alpha-carbaldehyde	C29H48O2	428.365	M+H	3
Unique	432.291	432.287	C10829	Veratramine	C27H39NO2	409.298	M+Na	3
Multiple	495.329	495.332	C16874	Makisterone A	C28H46O7	494.324	M+H	3
Multiple	495.329	495.332	C08829	Makisterone B	C28H46O7	494.324	M+H	3
Multiple	497.346	497.347	C11051	26-Hydroxy-24-epi-brassinolide	C28H48O7	496.34	M+H	3
Multiple	497.346	497.347	C11050	25-Hydroxy-24-epi-brassinolide	C28H48O7	496.34	M+H	3
Multiple	497.346	497.348	C04102	1-Palmitoylglycerophosphocholine;1-Palmitoyl-sn-glycero-3-phosphocholine	C24H51NO7P	496.34	M+H	3
Multiple	497.346	497.347	C19874	26-Hydroxybrassinolide	C28H48O7	496.34	M+H	3
Unique	556.124	556.127	C17752	cyclo-Dopa-glucuronylglucoside	C21H27NO15	533.138	M+Na	3
Unique	569.344	569.347	C11977	6,8a-Seco-6,8a-deoxy-5-oxoavermectin ''1a'' aglycone	C34H48O7	568.34	M+H	3
Unique	595.362	595.363	C16147	Glycosyl-4,4'-diaponeurosporenoate	C36H50O7	594.356	M+H	3
Unique	596.268	596.269	C03183	Z-Gly-Pro-Leu-Gly-Pro;Carbobenzoxyglycyl-prolyl-leucyl-glycyl-proline;N-[(Phenylmethoxy)carbonyl]glycyl-L-prolyl-L-leucylglycyl-L-proline	C28H39N5O8	573.28	M+Na	3
Unique	597.27	597.267	C08849	Asclepin	C31H42O10	574.278	M+Na	3
Multiple	623.317	623.312	C09624	Rodiasine	C38H42N2O6	622.304	M+H	3
Multiple	623.317	623.312	C09596	Obaberine	C38H42N2O6	622.304	M+H	3
Multiple	623.317	623.312	C17060	Isotetrandrine	C38H42N2O6	622.304	M+H	3
Multiple	623.317	623.312	C17387	Cycleanine	C38H42N2O6	622.304	M+H	3
Multiple	623.317	623.312	C09654	(+)-Tetrandrine;Tetrandrine	C38H42N2O6	622.304	M+H	3
Multiple	623.317	623.312	C09590	Thalmidine;(+)-O-Methylthalicberine	C38H42N2O6	622.304	M+H	3
Multiple	623.317	623.319	C11970	5-Oxoavermectin ''2a'' aglycone	C34H48O9	600.33	M+Na	3
Multiple	794.424	794.43	C14058	Leucomycin A5	C39H65NO14	771.441	M+Na	3
Multiple	794.424	794.43	C01687	Tylosin B;Desmycosin	C39H65NO14	771.441	M+Na	3
Unique	1073.18	1073.19	C00920	CoA-glutathione;Coenzyme A-glutathione mixed disulfide	C31H51N10O22P3S2	1072.18	M+H	3
